# Supplementary material for: Intrinsic velocity differences between larynx raising and larynx lowering
Source: PLoS One. 2023 Feb 16;18(2):e0281877. doi: 10.1371/journal.pone.0281877 (PMC9934366; doi:10.1371/journal.pone.0281877)
Supplement: S1 File — For all 1280 sequences (20 subjects × 16 vowel pairs × 2 vowel pair orders × 2 speaking rates), there are three measurements according to the three movement cycles in the selected time interval. Each measurement corresponds to one velocity value for larynx lowering, and one for larynx raising, both of which are given in cm/s. The vowel pair order is the index of the start vowel, e.g., for the vowel pair /i-o/, vowel pair order one means that the sequence started with /i/ while vowel pair order two means that the sequence started with /o/. SAMPA symbols are used for all vowels. Furthermore, the subject-specific age in years, body height in cm, and body weight in kg are given, as well as the sequence-specific mean movement range in cm. (CSV) [file pone.0281877.s001.csv]

subject	age_years	height_cm	weight_kg	vowelPair	vowelPairOrder	speakingRate	movementRange_cm	measurementNumber	vUp_cm_per_s	vDown_cm_per_s
M01	29	180	80	i-o	2	slow	0.308638054913295	1	1.07331557452526	7.72517817766264
M01	29	180	80	i-o	2	slow	0.308638054913295	2	3.00639456383371	2.13278364776547
M01	29	180	80	i-o	2	slow	0.308638054913295	3	1.6799770345189	2.94132659850602
M01	29	180	80	i-o	1	slow	0.351680578034682	1	1.46597444497899	2.6109319130393
M01	29	180	80	i-o	1	slow	0.351680578034682	2	1.90324457454343	3.82630697691123
M01	29	180	80	i-o	1	slow	0.351680578034682	3	2.5824752936757	3.75886693394914
M01	29	180	80	i-u	2	slow	0.365684913294798	1	0.970590809163047	1.45195554099267
M01	29	180	80	i-u	2	slow	0.365684913294798	2	1.20457399051105	2.61880782220089
M01	29	180	80	i-u	2	slow	0.365684913294798	3	1.0920822615827	2.0647098182203
M01	29	180	80	i-u	1	slow	0.360270786127168	1	1.08074503503296	1.66774428706097
M01	29	180	80	i-u	1	slow	0.360270786127168	2	1.50845670400384	3.09149119610483
M01	29	180	80	i-u	1	slow	0.360270786127168	3	1.51430985774228	2.70139296465783
M01	29	180	80	i-y	2	slow	0.239480856454721	1	0.36020003135741	1.89142398828347
M01	29	180	80	i-y	2	slow	0.239480856454721	2	0.597456019960283	3.45305197517808
M01	29	180	80	i-y	2	slow	0.239480856454721	3	1.52745761399041	5.52998000603318
M01	29	180	80	i-y	1	slow	0.32355020327553	1	1.67887595709075	2.86252638838851
M01	29	180	80	i-y	1	slow	0.32355020327553	2	1.45112877967449	3.5339195218597
M01	29	180	80	i-y	1	slow	0.32355020327553	3	8.1866837755392	2.67906780607728
M01	29	180	80	i-2	2	slow	0.299161650289017	1	1.06682280920514	1.88085679610766
M01	29	180	80	i-2	2	slow	0.299161650289017	2	1.12283890793722	1.33522213482739
M01	29	180	80	i-2	2	slow	0.299161650289017	3	1.58911461464354	2.35142872363898
M01	29	180	80	i-2	1	slow	0.408526875722543	1	1.29069838270622	3.43283503879089
M01	29	180	80	i-2	1	slow	0.408526875722543	2	2.66183802604389	3.04788541520954
M01	29	180	80	i-2	1	slow	0.408526875722543	3	1.53570829400977	5.90460731549886
M01	29	180	80	e-o	2	slow	0.512566677263969	1	1.91127146139984	6.36471403189918
M01	29	180	80	e-o	2	slow	0.512566677263969	2	5.65828494751057	5.60239311365945
M01	29	180	80	e-o	2	slow	0.512566677263969	3	2.10215283244937	9.21137008334453
M01	29	180	80	e-o	1	slow	0.487478733140655	1	1.74168660639286	2.62102459978024
M01	29	180	80	e-o	1	slow	0.487478733140655	2	10.5085452410528	4.83705129147577
M01	29	180	80	e-o	1	slow	0.487478733140655	3	2.76782349601221	3.12708395989509
M01	29	180	80	e-u	2	slow	0.517509105973025	1	2.61500908957772	3.98654244920045
M01	29	180	80	e-u	2	slow	0.517509105973025	2	3.68794340745845	20.3198191612288
M01	29	180	80	e-u	2	slow	0.517509105973025	3	2.88605063438031	6.17802423257108
M01	29	180	80	e-u	1	slow	0.489061953757225	1	2.01840806978656	2.60289523978355
M01	29	180	80	e-u	1	slow	0.489061953757225	2	16.6830981917744	5.41614429006649
M01	29	180	80	e-u	1	slow	0.489061953757225	3	10.2976511097705	13.180100155837
M01	29	180	80	e-y	2	slow	0.428912145472062	1	1.87224767724132	19.2452434780457
M01	29	180	80	e-y	2	slow	0.428912145472062	2	1.53391957235907	5.07597297546302
M01	29	180	80	e-y	2	slow	0.428912145472062	3	2.11779291862367	4.56117743655594
M01	29	180	80	e-y	1	slow	0.437380354527938	1	1.84227215720651	4.34323281103052
M01	29	180	80	e-y	1	slow	0.437380354527938	2	1.77724259900943	3.18462713147757
M01	29	180	80	e-y	1	slow	0.437380354527938	3	2.21383599281025	17.7867219514246
M01	29	180	80	e-2	2	slow	0.600770842967245	1	3.52541704147028	7.0470460500687
M01	29	180	80	e-2	2	slow	0.600770842967245	2	2.9886090097474	9.85993547194747
M01	29	180	80	e-2	2	slow	0.600770842967245	3	1.91865311999635	4.25150355646042
M01	29	180	80	e-2	1	slow	0.466855228323699	1	3.1141541518616	3.26184075434476
M01	29	180	80	e-2	1	slow	0.466855228323699	2	1.84419544688659	3.43283229479255
M01	29	180	80	e-2	1	slow	0.466855228323699	3	2.39167787180875	4.76315019352087
M01	29	180	80	E-o	2	slow	0.564503387283237	1	3.06423117851423	21.9994996295704
M01	29	180	80	E-o	2	slow	0.564503387283237	2	2.32679086906611	4.85372786984686
M01	29	180	80	E-o	2	slow	0.564503387283237	3	2.85318365755456	6.30431855179909
M01	29	180	80	E-o	1	slow	0.777798563583815	1	3.48088467215061	35.74023875222
M01	29	180	80	E-o	1	slow	0.777798563583815	2	26.8939935604654	32.9920282359799
M01	29	180	80	E-o	1	slow	0.777798563583815	3	4.94080457240678	36.399328392445
M01	29	180	80	E-u	2	slow	0.549126622350674	1	2.30939995924109	3.55684491623593
M01	29	180	80	E-u	2	slow	0.549126622350674	2	2.39863360582115	6.22594739914584
M01	29	180	80	E-u	2	slow	0.549126622350674	3	2.2204709806818	22.9131369735116
M01	29	180	80	E-u	1	slow	0.412988616570328	1	2.28273164180368	13.6957155342695
M01	29	180	80	E-u	1	slow	0.412988616570328	2	2.31012290788522	3.81556100755993
M01	29	180	80	E-u	1	slow	0.412988616570328	3	2.89922079951705	3.3407212102193
M01	29	180	80	E-y	2	slow	0.411193388246628	1	5.78330278020718	6.31855206165703
M01	29	180	80	E-y	2	slow	0.411193388246628	2	1.27066178581115	1.96794152980761
M01	29	180	80	E-y	2	slow	0.411193388246628	3	1.90839925757256	5.06965884501414
M01	29	180	80	E-y	1	slow	0.413154544315992	1	1.46331040422416	2.96772324431708
M01	29	180	80	E-y	1	slow	0.413154544315992	2	2.74557350582148	4.45707918045575
M01	29	180	80	E-y	1	slow	0.413154544315992	3	1.90902437362281	12.6125558962134
M01	29	180	80	E-2	2	slow	0.361154228323699	1	3.027035638226	4.78435195647428
M01	29	180	80	E-2	2	slow	0.361154228323699	2	6.75704370434597	2.78237561323399
M01	29	180	80	E-2	2	slow	0.361154228323699	3	2.08774790557602	10.8084234369991
M01	29	180	80	E-2	1	slow	0.392337071290944	1	1.60765554982013	4.53694297655016
M01	29	180	80	E-2	1	slow	0.392337071290944	2	1.87747503073524	3.53692744366616
M01	29	180	80	E-2	1	slow	0.392337071290944	3	6.97129449547695	3.73575975862634
M01	29	180	80	a-o	2	slow	0.527679134874759	1	2.48959709251965	4.94712314505666
M01	29	180	80	a-o	2	slow	0.527679134874759	2	2.69831807586001	11.5387432536203
M01	29	180	80	a-o	2	slow	0.527679134874759	3	1.98501960228768	3.9303879186514
M01	29	180	80	a-o	1	slow	0.560374979768786	1	1.89217966188371	6.2768478646966
M01	29	180	80	a-o	1	slow	0.560374979768786	2	4.03704796261713	2.5585764970618
M01	29	180	80	a-o	1	slow	0.560374979768786	3	2.34395005242915	4.95413853171195
M01	29	180	80	a-u	2	slow	0.489549972061657	1	2.76667886797779	4.75252222933544
M01	29	180	80	a-u	2	slow	0.489549972061657	2	11.3783600460437	2.75409822092414
M01	29	180	80	a-u	2	slow	0.489549972061657	3	2.82226082016767	4.13277458221155
M01	29	180	80	a-u	1	slow	0.596361451830443	1	2.48937199696747	7.06980840723538
M01	29	180	80	a-u	1	slow	0.596361451830443	2	1.98523980265804	3.84127630178346
M01	29	180	80	a-u	1	slow	0.596361451830443	3	1.64098874318512	3.85100427807986
M01	29	180	80	a-y	2	slow	0.820095404624278	1	4.03994977608234	5.20368929249465
M01	29	180	80	a-y	2	slow	0.820095404624278	2	3.17867128636493	5.04485353272603
M01	29	180	80	a-y	2	slow	0.820095404624278	3	2.28104091496343	7.50508235993354
M01	29	180	80	a-y	1	slow	0.553012287090559	1	6.88373665348004	8.92749317981339
M01	29	180	80	a-y	1	slow	0.553012287090559	2	2.96239020191068	3.05556858091166
M01	29	180	80	a-y	1	slow	0.553012287090559	3	2.15344089336142	5.71733277163167
M01	29	180	80	a-2	1	slow	0.658080973025048	1	6.53108924482416	10.5796330618687
M01	29	180	80	a-2	1	slow	0.658080973025048	2	4.70846376889549	9.11740752174736
M01	29	180	80	a-2	1	slow	0.658080973025048	3	4.41886854051838	11.8661477227233
M01	29	180	80	a-2	2	slow	0.532621045279383	1	2.13277905982677	3.36527199419885
M01	29	180	80	a-2	2	slow	0.532621045279383	2	2.32597485924892	3.74706917269791
M01	29	180	80	a-2	2	slow	0.532621045279383	3	3.39066822344525	5.43671755302699
M01	29	180	80	i-o	2	fast	0.561741613680154	1	2.11156895081663	3.9942254850579
M01	29	180	80	i-o	2	fast	0.561741613680154	2	1.93198500644997	4.26988121941489
M01	29	180	80	i-o	2	fast	0.561741613680154	3	9.11375923369541	22.1386366953296
M01	29	180	80	i-o	1	fast	0.562510352601156	1	2.61912473723829	4.23288962110385
M01	29	180	80	i-o	1	fast	0.562510352601156	2	2.84434318404874	19.3987876956924
M01	29	180	80	i-o	1	fast	0.562510352601156	3	3.04276025334092	5.52160750741784
M01	29	180	80	i-u	2	fast	0.382067603082852	1	1.87405158981408	5.64576984886767
M01	29	180	80	i-u	2	fast	0.382067603082852	2	2.61991208640955	13.810911390944
M01	29	180	80	i-u	2	fast	0.382067603082852	3	3.48503770899806	2.20973987844898
M01	29	180	80	i-u	1	fast	0.42803795761079	1	2.25630480312303	3.98173592167927
M01	29	180	80	i-u	1	fast	0.42803795761079	2	1.82433537929535	3.90059880342256
M01	29	180	80	i-u	1	fast	0.42803795761079	3	2.18441712134463	2.7972033295956
M01	29	180	80	i-y	2	fast	0.428130168593449	1	1.550134017427	3.32017673146288
M01	29	180	80	i-y	2	fast	0.428130168593449	2	1.6538280866002	14.1527144483766
M01	29	180	80	i-y	2	fast	0.428130168593449	3	2.14538750930395	3.67288210964523
M01	29	180	80	i-y	1	fast	0.387926858381503	1	2.29024722034863	3.20437940111068
M01	29	180	80	i-y	1	fast	0.387926858381503	2	7.72869475129091	3.98501477530712
M01	29	180	80	i-y	1	fast	0.387926858381503	3	1.71476682116888	4.19525392815731
M01	29	180	80	i-2	2	fast	0.446592269749518	1	2.06642354001887	5.19265055847091
M01	29	180	80	i-2	2	fast	0.446592269749518	2	2.33392482670709	9.28350284218088
M01	29	180	80	i-2	2	fast	0.446592269749518	3	2.57270321980853	5.17334080589919
M01	29	180	80	i-2	1	fast	0.32826988150289	1	1.20379222651395	2.27944745492999
M01	29	180	80	i-2	1	fast	0.32826988150289	2	1.1516103074301	1.83806412380352
M01	29	180	80	i-2	1	fast	0.32826988150289	3	1.63720059645692	1.32033461641279
M01	29	180	80	e-o	2	fast	0.531251412331407	1	3.24383158772578	3.04252678587882
M01	29	180	80	e-o	2	fast	0.531251412331407	2	2.38926792460337	5.39521087417691
M01	29	180	80	e-o	2	fast	0.531251412331407	3	3.29645188051072	4.50601910596557
M01	29	180	80	e-o	1	fast	0.714503236030829	1	30.42492081839	14.564366972206
M01	29	180	80	e-o	1	fast	0.714503236030829	2	4.7401865898574	29.1340162322823
M01	29	180	80	e-o	1	fast	0.714503236030829	3	29.6918525795385	10.8371957296213
M01	29	180	80	e-u	2	fast	0.737569608863198	1	9.40937787848123	6.86508979901381
M01	29	180	80	e-u	2	fast	0.737569608863198	2	8.27778904389845	45.6008447908893
M01	29	180	80	e-u	2	fast	0.737569608863198	3	4.76440458740974	14.6508711585437
M01	29	180	80	e-u	1	fast	0.626168436416185	1	30.4365899091368	36.0299274053442
M01	29	180	80	e-u	1	fast	0.626168436416185	2	13.0788986130255	24.959441258368
M01	29	180	80	e-u	1	fast	0.626168436416185	3	25.1965331048009	26.8014575541378
M01	29	180	80	e-y	2	fast	0.649602477842004	1	24.1073265058007	9.3238897077299
M01	29	180	80	e-y	2	fast	0.649602477842004	2	25.6843854344507	31.4636834822684
M01	29	180	80	e-y	2	fast	0.649602477842004	3	32.8734383845646	6.12936163879016
M01	29	180	80	e-y	1	fast	0.365098976878613	1	1.34951984506597	2.89217800811051
M01	29	180	80	e-y	1	fast	0.365098976878613	2	1.56588194461443	3.21150915160775
M01	29	180	80	e-y	1	fast	0.365098976878613	3	1.31927448945413	3.95695638077271
M01	29	180	80	e-2	2	fast	0.645079732177264	1	4.3379384201958	12.1013598030107
M01	29	180	80	e-2	2	fast	0.645079732177264	2	7.5029555707658	6.92170766189531
M01	29	180	80	e-2	2	fast	0.645079732177264	3	2.24986993517391	12.7808691579315
M01	29	180	80	e-2	1	fast	0.445660529865125	1	2.37718172265345	3.52663918883281
M01	29	180	80	e-2	1	fast	0.445660529865125	2	2.29710751481624	4.29598067165986
M01	29	180	80	e-2	1	fast	0.445660529865125	3	13.2533716159749	3.73177181241253
M01	29	180	80	E-o	2	fast	0.825844159922929	1	2.7514577561793	22.3617632225166
M01	29	180	80	E-o	2	fast	0.825844159922929	2	4.38850004017384	39.7887443469587
M01	29	180	80	E-o	2	fast	0.825844159922929	3	6.51876005224186	25.7720637626157
M01	29	180	80	E-o	1	fast	0.785014248554913	1	4.50111517643884	30.1512740600318
M01	29	180	80	E-o	1	fast	0.785014248554913	2	3.95607314421122	6.77312108215973
M01	29	180	80	E-o	1	fast	0.785014248554913	3	3.77654408103984	17.6356794984866
M01	29	180	80	E-u	2	fast	0.760321715799615	1	5.41755832232207	43.1312186612703
M01	29	180	80	E-u	2	fast	0.760321715799615	2	10.538308003286	5.74888266501613
M01	29	180	80	E-u	2	fast	0.760321715799615	3	6.2079660848666	6.52493240072403
M01	29	180	80	E-u	1	fast	0.596246579961464	1	3.01736562726461	25.0618809130492
M01	29	180	80	E-u	1	fast	0.596246579961464	2	12.4678505386235	3.66434274254183
M01	29	180	80	E-u	1	fast	0.596246579961464	3	3.56848637964069	4.32661578195948
M01	29	180	80	E-y	2	fast	0.746724312138728	1	2.56520081544641	8.86576400980056
M01	29	180	80	E-y	2	fast	0.746724312138728	2	6.71979975775858	6.34811225817883
M01	29	180	80	E-y	2	fast	0.746724312138728	3	5.26859123533037	8.0788080742015
M01	29	180	80	E-y	1	fast	0.569492437379576	1	2.82994547522153	5.00034080274002
M01	29	180	80	E-y	1	fast	0.569492437379576	2	4.78785597020968	4.25248796067574
M01	29	180	80	E-y	1	fast	0.569492437379576	3	2.66707859147027	8.28447719569745
M01	29	180	80	E-2	2	fast	0.582848273603083	1	3.32175840274738	3.88543677130971
M01	29	180	80	E-2	2	fast	0.582848273603083	2	2.63898399858825	3.84291344924269
M01	29	180	80	E-2	2	fast	0.582848273603083	3	2.44540179377471	24.4938753726937
M01	29	180	80	E-2	1	fast	0.682576813102119	1	4.34370123533336	34.0191608162215
M01	29	180	80	E-2	1	fast	0.682576813102119	2	5.18287607806965	9.60601812136727
M01	29	180	80	E-2	1	fast	0.682576813102119	3	11.2084393047693	7.85524676761144
M01	29	180	80	a-o	2	fast	0.387210488439306	1	2.19466521505973	2.76738679179104
M01	29	180	80	a-o	2	fast	0.387210488439306	2	1.4050018724529	2.88176945065155
M01	29	180	80	a-o	2	fast	0.387210488439306	3	2.29113070826169	2.06962178789339
M01	29	180	80	a-o	1	fast	0.629687772639692	1	5.1871494560514	10.3440229023063
M01	29	180	80	a-o	1	fast	0.629687772639692	2	4.16200727042643	4.23880572809996
M01	29	180	80	a-o	1	fast	0.629687772639692	3	4.06104044646165	7.9020261594703
M01	29	180	80	a-u	2	fast	0.647564908477842	1	5.52615122567489	10.0472241207856
M01	29	180	80	a-u	2	fast	0.647564908477842	2	6.00169139455451	6.40732564044354
M01	29	180	80	a-u	2	fast	0.647564908477842	3	2.27883089888854	7.60661703648866
M01	29	180	80	a-u	1	fast	0.623834610789981	1	3.64732005969929	3.76817611325968
M01	29	180	80	a-u	1	fast	0.623834610789981	2	4.66853384775065	4.66549297768496
M01	29	180	80	a-u	1	fast	0.623834610789981	3	7.77618545972014	3.09406452391199
M01	29	180	80	a-y	2	fast	0.643541977842004	1	2.8174924631619	6.24467104473326
M01	29	180	80	a-y	2	fast	0.643541977842004	2	2.09096116023784	23.9516681335811
M01	29	180	80	a-y	2	fast	0.643541977842004	3	2.38408064902197	7.15878725552815
M01	29	180	80	a-y	1	fast	0.643028656069364	1	3.65222666800084	23.3101971299895
M01	29	180	80	a-y	1	fast	0.643028656069364	2	15.1946379442	11.7965009142724
M01	29	180	80	a-y	1	fast	0.643028656069364	3	3.03524763638894	5.84640884527377
M01	29	180	80	a-2	1	fast	0.646437488439306	1	4.39707867339949	13.3830066959073
M01	29	180	80	a-2	1	fast	0.646437488439306	2	4.21339294573646	2.94310942553463
M01	29	180	80	a-2	1	fast	0.646437488439306	3	3.31374255598309	5.11072067803317
M01	29	180	80	a-2	2	fast	0.617407069364162	1	18.7093807274507	4.86244638445011
M01	29	180	80	a-2	2	fast	0.617407069364162	2	2.36755909447541	19.4185082596032
M01	29	180	80	a-2	2	fast	0.617407069364162	3	6.2524533843392	27.1561529582353
M02	42	185	85	i-o	2	slow	0.67584047495183	1	3.86213098153061	2.75216956415648
M02	42	185	85	i-o	2	slow	0.67584047495183	2	6.1907032595603	2.91544063812443
M02	42	185	85	i-o	2	slow	0.67584047495183	3	3.07856040920457	2.74047122555598
M02	42	185	85	i-o	1	slow	0.711012016377649	1	4.45642451123899	2.82625886655276
M02	42	185	85	i-o	1	slow	0.711012016377649	2	4.77059599328141	3.07668445001733
M02	42	185	85	i-o	1	slow	0.711012016377649	3	3.02007535718356	3.66773576528546
M02	42	185	85	i-u	2	slow	0.547917452793834	1	3.58361082147815	4.95965393117985
M02	42	185	85	i-u	2	slow	0.547917452793834	2	2.51462107879747	11.1545819988369
M02	42	185	85	i-u	2	slow	0.547917452793834	3	3.61065333997529	1.79941488425431
M02	42	185	85	i-u	1	slow	0.41773295761079	1	8.83838840642333	1.77528306422904
M02	42	185	85	i-u	1	slow	0.41773295761079	2	1.88351635423954	1.39731561145318
M02	42	185	85	i-u	1	slow	0.41773295761079	3	5.71968907469827	1.12532094265956
M02	42	185	85	i-y	2	slow	0.365916429672447	1	1.67090202342334	2.14427533182986
M02	42	185	85	i-y	2	slow	0.365916429672447	2	13.8556415296091	1.83544779393575
M02	42	185	85	i-y	2	slow	0.365916429672447	3	1.4515364544853	4.45902317190384
M02	42	185	85	i-y	1	slow	0.347244238921002	1	1.54849177356024	4.46673964576284
M02	42	185	85	i-y	1	slow	0.347244238921002	2	2.63808135044224	1.47340086687402
M02	42	185	85	i-y	1	slow	0.347244238921002	3	2.17458407213878	1.08164885857138
M02	42	185	85	i-2	2	slow	0.469880580924855	1	2.35457639598111	2.52509286238544
M02	42	185	85	i-2	2	slow	0.469880580924855	2	3.15126171487347	2.38307818930428
M02	42	185	85	i-2	2	slow	0.469880580924855	3	2.88446772305373	1.74215200342682
M02	42	185	85	i-2	1	slow	0.305587430635838	1	2.34513836770401	1.81548330645382
M02	42	185	85	i-2	1	slow	0.305587430635838	2	1.39948680553122	0.944481115153897
M02	42	185	85	i-2	1	slow	0.305587430635838	3	4.94162475863991	1.43908201950631
M02	42	185	85	e-o	2	slow	0.760595214836224	1	4.79249472825443	4.92385768594857
M02	42	185	85	e-o	2	slow	0.760595214836224	2	6.49757546780225	2.09926238021713
M02	42	185	85	e-o	2	slow	0.760595214836224	3	5.07934877931453	3.66461122501017
M02	42	185	85	e-o	1	slow	0.847318122350674	1	7.49454690351278	5.08444839084656
M02	42	185	85	e-o	1	slow	0.847318122350674	2	4.69795644468836	3.99305435590257
M02	42	185	85	e-o	1	slow	0.847318122350674	3	3.91635070763597	3.98865783036725
M02	42	185	85	e-u	2	slow	0.635611435452794	1	2.98336687563807	2.41600595718517
M02	42	185	85	e-u	2	slow	0.635611435452794	2	2.28353441596785	1.99416974249998
M02	42	185	85	e-u	2	slow	0.635611435452794	3	4.51850256001755	1.82579696662694
M02	42	185	85	e-u	1	slow	0.652386750481696	1	4.57910992394503	4.43538897007943
M02	42	185	85	e-u	1	slow	0.652386750481696	2	3.90421360872598	2.3117714571757
M02	42	185	85	e-u	1	slow	0.652386750481696	3	4.41817856179388	2.45299816792185
M02	42	185	85	e-y	2	slow	0.511075431599229	1	3.50426137941953	3.08949417905279
M02	42	185	85	e-y	2	slow	0.511075431599229	2	2.76164794229866	2.12368422262184
M02	42	185	85	e-y	2	slow	0.511075431599229	3	3.06698024006066	4.39490354942508
M02	42	185	85	e-y	1	slow	0.438815323699422	1	1.55718940468332	2.24374515477302
M02	42	185	85	e-y	1	slow	0.438815323699422	2	2.56545279220051	3.41996338646888
M02	42	185	85	e-y	1	slow	0.438815323699422	3	1.67153090698045	1.58041546123784
M02	42	185	85	e-2	2	slow	0.4866451522158	1	2.54138607608668	1.99692927843524
M02	42	185	85	e-2	2	slow	0.4866451522158	2	2.82367091941454	4.88731660870126
M02	42	185	85	e-2	2	slow	0.4866451522158	3	2.48426696227442	2.95815555639914
M02	42	185	85	e-2	1	slow	0.450483173410405	1	3.10879778202523	1.89721509196067
M02	42	185	85	e-2	1	slow	0.450483173410405	2	2.22724742529592	2.79743626895872
M02	42	185	85	e-2	1	slow	0.450483173410405	3	2.01707509986154	1.75801314190252
M02	42	185	85	E-o	2	slow	1.0192232177264	1	4.05091010941631	4.45437862138598
M02	42	185	85	E-o	2	slow	1.0192232177264	2	10.940045873627	4.62472618871888
M02	42	185	85	E-o	2	slow	1.0192232177264	3	4.28842735154353	3.99858598070636
M02	42	185	85	E-o	1	slow	0.93545543256262	1	3.8940608288278	3.73473585945967
M02	42	185	85	E-o	1	slow	0.93545543256262	2	8.32447718941687	3.55931519563201
M02	42	185	85	E-o	1	slow	0.93545543256262	3	4.62584661241819	3.20451670036169
M02	42	185	85	E-u	2	slow	0.715273331406551	1	8.92395995022077	3.09670570038054
M02	42	185	85	E-u	2	slow	0.715273331406551	2	6.29673941700941	1.9979324762393
M02	42	185	85	E-u	2	slow	0.715273331406551	3	6.87658019336628	2.45264322304844
M02	42	185	85	E-u	1	slow	0.955302783236994	1	6.48823489352826	4.95113720046073
M02	42	185	85	E-u	1	slow	0.955302783236994	2	4.2776750080241	2.71825400778233
M02	42	185	85	E-u	1	slow	0.955302783236994	3	12.3192122711327	5.35764255477918
M02	42	185	85	E-y	2	slow	0.776344399807322	1	3.18903890548576	4.25757921196495
M02	42	185	85	E-y	2	slow	0.776344399807322	2	3.56408269411728	2.3089544240092
M02	42	185	85	E-y	2	slow	0.776344399807322	3	3.52926023205422	3.22626229038454
M02	42	185	85	E-y	1	slow	0.72756193256262	1	6.85700754979208	4.46442467978365
M02	42	185	85	E-y	1	slow	0.72756193256262	2	3.38107311512054	6.20813558890577
M02	42	185	85	E-y	1	slow	0.72756193256262	3	4.59388075157413	2.31548835806308
M02	42	185	85	E-2	2	slow	0.794782687861272	1	5.12499816034213	34.0182967404063
M02	42	185	85	E-2	2	slow	0.794782687861272	2	3.19691773987959	7.12102902705436
M02	42	185	85	E-2	2	slow	0.794782687861272	3	2.58896945208293	3.91949567423644
M02	42	185	85	E-2	1	slow	0.907440026011561	1	8.57626933431803	5.64989467511969
M02	42	185	85	E-2	1	slow	0.907440026011561	2	4.31043882590404	2.91211950794147
M02	42	185	85	E-2	1	slow	0.907440026011561	3	2.40958775131304	2.87390516052808
M02	42	185	85	a-o	2	slow	0.684123344894027	1	5.77515677463924	6.69244403085563
M02	42	185	85	a-o	2	slow	0.684123344894027	2	3.86082609519176	7.09608358797453
M02	42	185	85	a-o	2	slow	0.684123344894027	3	3.24855786586374	3.13611221089916
M02	42	185	85	a-o	1	slow	0.731861531791908	1	9.50855350581664	3.69920684061936
M02	42	185	85	a-o	1	slow	0.731861531791908	2	3.23001899311583	3.52503641400947
M02	42	185	85	a-o	1	slow	0.731861531791908	3	2.95424201520515	3.66072742587173
M02	42	185	85	a-u	2	slow	0.670637307321773	1	6.65050522238892	3.64541901064949
M02	42	185	85	a-u	2	slow	0.670637307321773	2	3.09101059598969	2.15928720449069
M02	42	185	85	a-u	2	slow	0.670637307321773	3	4.44192604038024	2.9364394844866
M02	42	185	85	a-u	1	slow	0.727547195568401	1	7.38374332919044	2.64098895616945
M02	42	185	85	a-u	1	slow	0.727547195568401	2	5.38809635069776	3.90881550503684
M02	42	185	85	a-u	1	slow	0.727547195568401	3	4.73722539297895	8.34207684039157
M02	42	185	85	a-y	2	slow	0.832762018304432	1	5.23210945017775	3.15709233948846
M02	42	185	85	a-y	2	slow	0.832762018304432	2	4.03587007939774	5.62516265184936
M02	42	185	85	a-y	2	slow	0.832762018304432	3	4.04972967164016	24.6342836957321
M02	42	185	85	a-y	1	slow	0.816233882466281	1	4.86415248507097	4.49148720755487
M02	42	185	85	a-y	1	slow	0.816233882466281	2	3.73759587199058	4.431729558215
M02	42	185	85	a-y	1	slow	0.816233882466281	3	3.75700749529492	5.85919632046369
M02	42	185	85	a-2	1	slow	0.74804197495183	1	4.31970172506654	5.15264545690516
M02	42	185	85	a-2	1	slow	0.74804197495183	2	2.73865996842225	4.32220016477871
M02	42	185	85	a-2	1	slow	0.74804197495183	3	2.75724435668421	3.88673243639048
M02	42	185	85	a-2	2	slow	0.745408360308285	1	3.58135899372254	6.11763445336221
M02	42	185	85	a-2	2	slow	0.745408360308285	2	5.17665126012726	4.83760732507653
M02	42	185	85	a-2	2	slow	0.745408360308285	3	2.11974739437688	7.55418182325676
M02	42	185	85	i-o	2	fast	0.637305591522158	1	4.34178778459877	2.81824605732307
M02	42	185	85	i-o	2	fast	0.637305591522158	2	3.48702483866558	24.7420632382472
M02	42	185	85	i-o	2	fast	0.637305591522158	3	3.94200104546688	2.18435779402858
M02	42	185	85	i-o	1	fast	0.573850340077071	1	4.41172584221089	2.53763135804158
M02	42	185	85	i-o	1	fast	0.573850340077071	2	3.80108544960574	5.14533525335225
M02	42	185	85	i-o	1	fast	0.573850340077071	3	5.61613458870712	2.34839366409518
M02	42	185	85	i-u	2	fast	0.558345995183044	1	3.91029843067812	3.94163721876696
M02	42	185	85	i-u	2	fast	0.558345995183044	2	3.58938647687852	2.61798837081543
M02	42	185	85	i-u	2	fast	0.558345995183044	3	3.93989363723917	1.73721649524275
M02	42	185	85	i-u	1	fast	0.424858837186898	1	4.65614826892472	10.6434174210148
M02	42	185	85	i-u	1	fast	0.424858837186898	2	2.76061933977088	1.49871793220276
M02	42	185	85	i-u	1	fast	0.424858837186898	3	2.171547880715	1.51541332666792
M02	42	185	85	i-y	2	fast	0.363960439306358	1	15.0513099900589	1.84533580293865
M02	42	185	85	i-y	2	fast	0.363960439306358	2	9.32292482403419	1.67482971110669
M02	42	185	85	i-y	2	fast	0.363960439306358	3	2.05857837861133	1.62870962929215
M02	42	185	85	i-y	1	fast	0.360789512524085	1	3.1235592776301	2.82652346233633
M02	42	185	85	i-y	1	fast	0.360789512524085	2	2.09309795453259	1.97011376090658
M02	42	185	85	i-y	1	fast	0.360789512524085	3	2.49009889355558	1.2648396698084
M02	42	185	85	i-2	2	fast	0.443620394990366	1	16.0850291645766	2.9367533819496
M02	42	185	85	i-2	2	fast	0.443620394990366	2	4.35111967076999	2.11011245882555
M02	42	185	85	i-2	2	fast	0.443620394990366	3	5.82909237205596	3.56938785123185
M02	42	185	85	i-2	1	fast	0.4700609238921	1	3.70519487407889	1.99996081076096
M02	42	185	85	i-2	1	fast	0.4700609238921	2	18.2815663459856	2.1670161264057
M02	42	185	85	i-2	1	fast	0.4700609238921	3	4.71439957732106	2.26502394634455
M02	42	185	85	e-o	2	fast	0.539056325626204	1	4.69359236912268	8.62919615571943
M02	42	185	85	e-o	2	fast	0.539056325626204	2	3.25287848487809	4.25470931745359
M02	42	185	85	e-o	2	fast	0.539056325626204	3	2.92148535764779	15.6930209370723
M02	42	185	85	e-o	1	fast	0.606521419075145	1	6.80829703953641	3.37030437461232
M02	42	185	85	e-o	1	fast	0.606521419075145	2	3.92543696198097	3.13531660074492
M02	42	185	85	e-o	1	fast	0.606521419075145	3	4.84704536799627	2.97586574546761
M02	42	185	85	e-u	2	fast	0.589621398843931	1	5.39290852047091	3.69019601039328
M02	42	185	85	e-u	2	fast	0.589621398843931	2	6.93505110353108	3.32245795037643
M02	42	185	85	e-u	2	fast	0.589621398843931	3	2.78949557189859	3.02432118404266
M02	42	185	85	e-u	1	fast	0.599164302504817	1	4.71350381563479	6.26482711735224
M02	42	185	85	e-u	1	fast	0.599164302504817	2	20.6895364395854	4.67915280899769
M02	42	185	85	e-u	1	fast	0.599164302504817	3	4.51331494817269	2.98409672355876
M02	42	185	85	e-y	2	fast	0.530295732177264	1	12.8718588205962	2.54416544649886
M02	42	185	85	e-y	2	fast	0.530295732177264	2	5.3150182990839	2.70188605102071
M02	42	185	85	e-y	2	fast	0.530295732177264	3	8.54944764563094	2.83745511363386
M02	42	185	85	e-y	1	fast	0.531746209055877	1	3.70114927020496	3.04900536961116
M02	42	185	85	e-y	1	fast	0.531746209055877	2	2.83518696965796	2.23427104470686
M02	42	185	85	e-y	1	fast	0.531746209055877	3	2.98010894095292	2.57881917935658
M02	42	185	85	e-2	2	fast	0.463777237957611	1	2.9748514540323	4.36180768199438
M02	42	185	85	e-2	2	fast	0.463777237957611	2	2.3149466136792	1.60857619813169
M02	42	185	85	e-2	2	fast	0.463777237957611	3	2.00531769059093	3.19862540514429
M02	42	185	85	e-2	1	fast	0.452973261078998	1	2.00506472197994	1.96654417258981
M02	42	185	85	e-2	1	fast	0.452973261078998	2	2.00840689167047	2.90824648175762
M02	42	185	85	e-2	1	fast	0.452973261078998	3	1.91408297281129	1.73766999157124
M02	42	185	85	E-o	2	fast	0.682430342003854	1	4.51408901274019	25.7900477182674
M02	42	185	85	E-o	2	fast	0.682430342003854	2	3.8780623791513	3.54813859924766
M02	42	185	85	E-o	2	fast	0.682430342003854	3	4.77171857816859	7.37030642974299
M02	42	185	85	E-o	1	fast	0.769417394990366	1	6.77473402176213	4.92334559537615
M02	42	185	85	E-o	1	fast	0.769417394990366	2	9.48155516794004	6.63300663852982
M02	42	185	85	E-o	1	fast	0.769417394990366	3	7.42469262094673	5.11089247496136
M02	42	185	85	E-u	2	fast	0.729404913294798	1	15.9147273361994	3.6185024079151
M02	42	185	85	E-u	2	fast	0.729404913294798	2	5.06122961674835	6.29527523952767
M02	42	185	85	E-u	2	fast	0.729404913294798	3	4.39012730891185	6.33348378203092
M02	42	185	85	E-u	1	fast	0.861908114643545	1	21.3394369409355	18.0447526505217
M02	42	185	85	E-u	1	fast	0.861908114643545	2	8.17815571418463	4.41074835237264
M02	42	185	85	E-u	1	fast	0.861908114643545	3	8.32885868409459	3.76465157608462
M02	42	185	85	E-y	2	fast	0.723615628131021	1	7.25457769705138	5.30788953434663
M02	42	185	85	E-y	2	fast	0.723615628131021	2	4.3321502508732	4.84851445199156
M02	42	185	85	E-y	2	fast	0.723615628131021	3	9.69640027229388	4.12327857853544
M02	42	185	85	E-y	1	fast	0.907619972061657	1	3.43970708269913	7.19232806034723
M02	42	185	85	E-y	1	fast	0.907619972061657	2	6.15299126359518	4.02736329125384
M02	42	185	85	E-y	1	fast	0.907619972061657	3	4.4429685593682	10.8457584179742
M02	42	185	85	E-2	2	fast	0.761856354527938	1	6.13949159539786	4.2149185930449
M02	42	185	85	E-2	2	fast	0.761856354527938	2	4.60540173015198	3.43657000559988
M02	42	185	85	E-2	2	fast	0.761856354527938	3	4.18727442950483	5.61656017769066
M02	42	185	85	E-2	1	fast	0.739725979768786	1	3.24249223450974	13.8916107483188
M02	42	185	85	E-2	1	fast	0.739725979768786	2	4.07425054573771	17.0428999523683
M02	42	185	85	E-2	1	fast	0.739725979768786	3	4.29411333029981	5.15276536381407
M02	42	185	85	a-o	2	fast	0.647977973025048	1	3.56320063073983	18.9708604602962
M02	42	185	85	a-o	2	fast	0.647977973025048	2	4.3567789516115	4.03475919890631
M02	42	185	85	a-o	2	fast	0.647977973025048	3	2.38349088286714	5.46344227877478
M02	42	185	85	a-o	1	fast	0.732304060693642	1	11.4869652109151	4.47332380733008
M02	42	185	85	a-o	1	fast	0.732304060693642	2	4.22271963585381	5.77141040262996
M02	42	185	85	a-o	1	fast	0.732304060693642	3	3.42105211244278	3.38410383201595
M02	42	185	85	a-u	2	fast	0.845669693641619	1	4.8405956676493	7.03919082033513
M02	42	185	85	a-u	2	fast	0.845669693641619	2	19.7406726365978	5.89507655596161
M02	42	185	85	a-u	2	fast	0.845669693641619	3	17.5826181421214	6.11842097000693
M02	42	185	85	a-u	1	fast	0.768930005780347	1	6.56619210448905	4.40330599215849
M02	42	185	85	a-u	1	fast	0.768930005780347	2	2.89836349013983	2.58238624772603
M02	42	185	85	a-u	1	fast	0.768930005780347	3	4.24555027161348	3.9561841526057
M02	42	185	85	a-y	2	fast	0.668586173410405	1	3.00598725921766	5.44715642352428
M02	42	185	85	a-y	2	fast	0.668586173410405	2	4.46633067563623	7.87466136737954
M02	42	185	85	a-y	2	fast	0.668586173410405	3	3.63333807927224	2.73155754920735
M02	42	185	85	a-y	1	fast	0.796750489402697	1	13.2131332244477	4.91735791148071
M02	42	185	85	a-y	1	fast	0.796750489402697	2	4.66582563468187	4.89758401035414
M02	42	185	85	a-y	1	fast	0.796750489402697	3	4.67424823424709	2.74033073218298
M02	42	185	85	a-2	1	fast	0.602402960500963	1	6.92271448830321	3.82884906637921
M02	42	185	85	a-2	1	fast	0.602402960500963	2	2.42018705065771	3.78094403608474
M02	42	185	85	a-2	1	fast	0.602402960500963	3	1.95642186763352	2.91389835563866
M02	42	185	85	a-2	2	fast	0.610851514450867	1	3.28171255825968	5.22164222321018
M02	42	185	85	a-2	2	fast	0.610851514450867	2	2.76125572973972	2.76318971700263
M02	42	185	85	a-2	2	fast	0.610851514450867	3	2.73756321075885	5.87185832673352
M03	27	170	69	i-o	2	slow	0.327140278420039	1	1.89029022968039	2.09050094405226
M03	27	170	69	i-o	2	slow	0.327140278420039	2	1.13870545544466	1.23938511473235
M03	27	170	69	i-o	2	slow	0.327140278420039	3	1.63285835911557	1.48508811657293
M03	27	170	69	i-o	1	slow	0.245142086705202	1	1.10159462166174	0.914501535395842
M03	27	170	69	i-o	1	slow	0.245142086705202	2	3.36355975177053	1.15107523170835
M03	27	170	69	i-o	1	slow	0.245142086705202	3	2.09288166115171	0.920788281661185
M03	27	170	69	i-u	2	slow	0.282024173410405	1	1.71201731628402	2.41897427455309
M03	27	170	69	i-u	2	slow	0.282024173410405	2	1.49494786736394	0.96188526257679
M03	27	170	69	i-u	2	slow	0.282024173410405	3	1.03933045547634	1.42337943284589
M03	27	170	69	i-u	1	slow	0.299421879576108	1	1.09199014965166	1.00781395858916
M03	27	170	69	i-u	1	slow	0.299421879576108	2	2.12359248279815	0.914430786335632
M03	27	170	69	i-u	1	slow	0.299421879576108	3	2.42135917602762	2.45534406540551
M03	27	170	69	i-y	2	slow	0.322908398843931	1	0.914053999081744	1.57276094894342
M03	27	170	69	i-y	2	slow	0.322908398843931	2	1.86802954334642	8.00009853297753
M03	27	170	69	i-y	2	slow	0.322908398843931	3	3.10293780493768	1.68667876718626
M03	27	170	69	i-y	1	slow	0.273299501926782	1	0.931329288409677	1.80335582953853
M03	27	170	69	i-y	1	slow	0.273299501926782	2	1.54309467270087	1.29199831993704
M03	27	170	69	i-y	1	slow	0.273299501926782	3	1.31091916201216	1.44801711342055
M03	27	170	69	i-2	2	slow	0.231720942196532	1	1.10791461029573	1.54712665864444
M03	27	170	69	i-2	2	slow	0.231720942196532	2	1.06586541700385	1.59116537948985
M03	27	170	69	i-2	2	slow	0.231720942196532	3	1.64971416784027	1.9507569951399
M03	27	170	69	i-2	1	slow	0.283046987475915	1	3.73166123664628	5.34516843311162
M03	27	170	69	i-2	1	slow	0.283046987475915	2	1.49160807806004	1.13344838561237
M03	27	170	69	i-2	1	slow	0.283046987475915	3	0.892841642785391	1.41768629311345
M03	27	170	69	e-o	2	slow	0.533081909441233	1	5.10166069135978	3.25244380338887
M03	27	170	69	e-o	2	slow	0.533081909441233	2	2.72046745330796	3.81312509776792
M03	27	170	69	e-o	2	slow	0.533081909441233	3	1.65275651309919	2.50346545962002
M03	27	170	69	e-o	1	slow	0.471190922928709	1	1.99542480973469	6.40609972323784
M03	27	170	69	e-o	1	slow	0.471190922928709	2	1.93861001773671	1.58052901274193
M03	27	170	69	e-o	1	slow	0.471190922928709	3	3.09942975088212	2.35785332758892
M03	27	170	69	e-u	2	slow	0.504175968208093	1	10.9680799638711	2.45826074438418
M03	27	170	69	e-u	2	slow	0.504175968208093	2	6.46748927793814	2.73219060103607
M03	27	170	69	e-u	2	slow	0.504175968208093	3	3.45948247475156	1.75584853448785
M03	27	170	69	e-u	1	slow	0.528217139691715	1	1.78460390068155	3.47394704183896
M03	27	170	69	e-u	1	slow	0.528217139691715	2	4.15290043460522	2.81706632188102
M03	27	170	69	e-u	1	slow	0.528217139691715	3	3.44399019150003	2.55999971095867
M03	27	170	69	e-y	2	slow	0.68458264450867	1	3.3730436601583	3.05297318609876
M03	27	170	69	e-y	2	slow	0.68458264450867	2	2.9681401921519	2.8794277472012
M03	27	170	69	e-y	2	slow	0.68458264450867	3	1.84083501816003	2.26000742114834
M03	27	170	69	e-y	1	slow	0.63742232177264	1	1.91716802740129	2.59163638814571
M03	27	170	69	e-y	1	slow	0.63742232177264	2	4.27290312432569	1.97493784555696
M03	27	170	69	e-y	1	slow	0.63742232177264	3	6.72698490013361	2.48253536616757
M03	27	170	69	e-2	2	slow	0.460761129094412	1	3.28603849025101	1.50589649371289
M03	27	170	69	e-2	2	slow	0.460761129094412	2	11.0475442319694	2.79558248155296
M03	27	170	69	e-2	2	slow	0.460761129094412	3	2.01915739310139	1.87965038599233
M03	27	170	69	e-2	1	slow	0.326438492292871	1	2.55455156532399	1.23840885365728
M03	27	170	69	e-2	1	slow	0.326438492292871	2	1.44804121590291	1.28058596877869
M03	27	170	69	e-2	1	slow	0.326438492292871	3	1.94715946340597	1.95519496222371
M03	27	170	69	E-o	2	slow	0.579532879576108	1	7.61481735438604	2.2292991210703
M03	27	170	69	E-o	2	slow	0.579532879576108	2	2.87863809925704	2.47017446828463
M03	27	170	69	E-o	2	slow	0.579532879576108	3	5.43629203479834	1.90395180187352
M03	27	170	69	E-o	1	slow	0.489845615606937	1	2.92781827835099	2.17120685480948
M03	27	170	69	E-o	1	slow	0.489845615606937	2	3.94028825071469	1.77248163835485
M03	27	170	69	E-o	1	slow	0.489845615606937	3	2.48087912987687	2.76359548608768
M03	27	170	69	E-u	2	slow	1.09883783526012	1	8.01429988338202	5.75293528231982
M03	27	170	69	E-u	2	slow	1.09883783526012	2	4.04275460696117	4.2644978794504
M03	27	170	69	E-u	2	slow	1.09883783526012	3	8.61229055690831	4.23059670594574
M03	27	170	69	E-u	1	slow	0.732343625240848	1	5.70691849666556	3.36153365200987
M03	27	170	69	E-u	1	slow	0.732343625240848	2	16.5293046914085	2.5966191251267
M03	27	170	69	E-u	1	slow	0.732343625240848	3	3.24947650570228	2.05792879577372
M03	27	170	69	E-y	2	slow	0.866405120423892	1	4.03392863539723	4.70451783503444
M03	27	170	69	E-y	2	slow	0.866405120423892	2	5.27204785616363	3.87592687593912
M03	27	170	69	E-y	2	slow	0.866405120423892	3	9.29594599969963	3.14923986637272
M03	27	170	69	E-y	1	slow	0.904579325626204	1	6.5028931286192	7.09857518623849
M03	27	170	69	E-y	1	slow	0.904579325626204	2	4.60428488454098	4.22534764939093
M03	27	170	69	E-y	1	slow	0.904579325626204	3	5.11209985341041	3.06922328060065
M03	27	170	69	E-2	2	slow	0.536632708092485	1	2.6226602514038	1.65419055864128
M03	27	170	69	E-2	2	slow	0.536632708092485	2	4.72827693606057	2.04946322678917
M03	27	170	69	E-2	2	slow	0.536632708092485	3	3.21412792912543	1.36824897638478
M03	27	170	69	E-2	1	slow	0.534883877649326	1	5.16762606447899	1.56392953540405
M03	27	170	69	E-2	1	slow	0.534883877649326	2	2.65896163087413	1.39627767678635
M03	27	170	69	E-2	1	slow	0.534883877649326	3	1.90603332961003	1.7667710210003
M03	27	170	69	a-o	2	slow	0.605075961464354	1	3.18762579234932	2.42122618015786
M03	27	170	69	a-o	2	slow	0.605075961464354	2	2.77683345845231	3.32220748167173
M03	27	170	69	a-o	2	slow	0.605075961464354	3	3.04986035156556	3.09902603874953
M03	27	170	69	a-o	1	slow	0.742858234104046	1	3.42221898257199	2.64876220778724
M03	27	170	69	a-o	1	slow	0.742858234104046	2	2.83138947464796	4.67156633207433
M03	27	170	69	a-o	1	slow	0.742858234104046	3	2.60273347295659	3.90412459551623
M03	27	170	69	a-u	2	slow	1.06397159248555	1	5.88653368312817	4.71814918162711
M03	27	170	69	a-u	2	slow	1.06397159248555	2	12.5560828205333	2.95662649859915
M03	27	170	69	a-u	2	slow	1.06397159248555	3	6.3108788746769	3.66922631712829
M03	27	170	69	a-u	1	slow	0.990243741811175	1	4.52116568743029	5.24123247520032
M03	27	170	69	a-u	1	slow	0.990243741811175	2	5.02632871558728	3.69317732206414
M03	27	170	69	a-u	1	slow	0.990243741811175	3	11.2840137832031	3.28672132912792
M03	27	170	69	a-y	2	slow	0.820320148362235	1	3.310716774451	2.55284621984193
M03	27	170	69	a-y	2	slow	0.820320148362235	2	3.7999244869202	1.99617771960891
M03	27	170	69	a-y	2	slow	0.820320148362235	3	14.529675380687	2.53423889309657
M03	27	170	69	a-y	1	slow	0.847604445086705	1	5.13024490634478	2.88708201534739
M03	27	170	69	a-y	1	slow	0.847604445086705	2	5.19558510805087	2.57669327253087
M03	27	170	69	a-y	1	slow	0.847604445086705	3	11.9901237095854	3.11379465647106
M03	27	170	69	a-2	1	slow	0.746160017341041	1	3.37534081400313	3.6683550123924
M03	27	170	69	a-2	1	slow	0.746160017341041	2	4.05217779502796	2.68736483583989
M03	27	170	69	a-2	1	slow	0.746160017341041	3	2.07489231420895	4.50779813755813
M03	27	170	69	a-2	2	slow	0.586903945086705	1	2.94940947650654	4.96464023538912
M03	27	170	69	a-2	2	slow	0.586903945086705	2	3.10151135858353	2.2624801402492
M03	27	170	69	a-2	2	slow	0.586903945086705	3	2.18946761802213	2.756876088035
M03	27	170	69	i-o	2	fast	0.368886308285164	1	2.25796276759369	3.22305079759397
M03	27	170	69	i-o	2	fast	0.368886308285164	2	2.1567689832745	1.88125894677582
M03	27	170	69	i-o	2	fast	0.368886308285164	3	3.8749113723115	2.36193633902122
M03	27	170	69	i-o	1	fast	0.373239455684008	1	4.08177847690907	1.51052481879836
M03	27	170	69	i-o	1	fast	0.373239455684008	2	1.58831302434225	2.47717003073627
M03	27	170	69	i-o	1	fast	0.373239455684008	3	3.57966351432302	1.10431644529356
M03	27	170	69	i-u	2	fast	0.342299441233141	1	1.65330159563174	12.0499922349503
M03	27	170	69	i-u	2	fast	0.342299441233141	2	2.01461839120217	3.42939889331718
M03	27	170	69	i-u	2	fast	0.342299441233141	3	1.94742397737541	3.46412072278937
M03	27	170	69	i-u	1	fast	0.449164816955684	1	4.54689143071247	2.57086273769535
M03	27	170	69	i-u	1	fast	0.449164816955684	2	3.32274815392145	2.62415207530353
M03	27	170	69	i-u	1	fast	0.449164816955684	3	4.56801147652351	1.36878982687453
M03	27	170	69	i-y	2	fast	0.443574392100193	1	1.72917889896676	2.43830690430217
M03	27	170	69	i-y	2	fast	0.443574392100193	2	2.35549257162586	3.61272687093576
M03	27	170	69	i-y	2	fast	0.443574392100193	3	2.72437944588769	1.5529774915447
M03	27	170	69	i-y	1	fast	0.531063126204239	1	2.71145715301086	3.22174800064901
M03	27	170	69	i-y	1	fast	0.531063126204239	2	4.75755445345439	2.37933735713378
M03	27	170	69	i-y	1	fast	0.531063126204239	3	3.16253968272179	1.97236941792933
M03	27	170	69	i-2	2	fast	0.27923441522158	1	1.00036180707542	1.77513104708948
M03	27	170	69	i-2	2	fast	0.27923441522158	2	1.41997361122397	1.14581144009951
M03	27	170	69	i-2	2	fast	0.27923441522158	3	1.72757743617267	2.09459689534972
M03	27	170	69	i-2	1	fast	0.304811502890173	1	1.26434886817478	1.95590028716455
M03	27	170	69	i-2	1	fast	0.304811502890173	2	2.12414893367428	1.7953134580392
M03	27	170	69	i-2	1	fast	0.304811502890173	3	2.29441224927127	1.08689872626692
M03	27	170	69	e-o	2	fast	0.355654237957611	1	2.09826374305948	2.39011073570124
M03	27	170	69	e-o	2	fast	0.355654237957611	2	3.59924245579508	2.64737215729592
M03	27	170	69	e-o	2	fast	0.355654237957611	3	1.17784438616016	1.54062319045734
M03	27	170	69	e-o	1	fast	0.237044438342967	1	1.58746560103444	1.18782367358346
M03	27	170	69	e-o	1	fast	0.237044438342967	2	1.729886862887	1.39137362224292
M03	27	170	69	e-o	1	fast	0.237044438342967	3	0.794685553998276	1.02149603405762
M03	27	170	69	e-u	2	fast	0.336166302504817	1	3.14067609695664	1.41130074512401
M03	27	170	69	e-u	2	fast	0.336166302504817	2	4.85016737918943	2.0074411401247
M03	27	170	69	e-u	2	fast	0.336166302504817	3	1.3734868634149	1.42079200383577
M03	27	170	69	e-u	1	fast	0.381901886319846	1	3.54197380137864	2.37285446323128
M03	27	170	69	e-u	1	fast	0.381901886319846	2	6.10075642893167	1.38323331185073
M03	27	170	69	e-u	1	fast	0.381901886319846	3	2.54436460035488	1.92074509134386
M03	27	170	69	e-y	2	fast	0.475883589595376	1	5.88146339348652	2.98148257370052
M03	27	170	69	e-y	2	fast	0.475883589595376	2	12.3362252714184	1.86020248648135
M03	27	170	69	e-y	2	fast	0.475883589595376	3	2.48203017207722	1.93651587121349
M03	27	170	69	e-y	1	fast	0.311311853564547	1	2.21771100879803	1.39050399568438
M03	27	170	69	e-y	1	fast	0.311311853564547	2	2.08737301451791	1.26670736159372
M03	27	170	69	e-y	1	fast	0.311311853564547	3	2.97057704268177	1.27063907886725
M03	27	170	69	e-2	2	fast	0.234626524084778	1	1.17710781566995	1.51602935076783
M03	27	170	69	e-2	2	fast	0.234626524084778	2	2.13121655300548	1.02455291638976
M03	27	170	69	e-2	2	fast	0.234626524084778	3	1.5792926948261	2.45383905710493
M03	27	170	69	e-2	1	fast	0.283795132947977	1	1.99237548108228	1.33961738377939
M03	27	170	69	e-2	1	fast	0.283795132947977	2	3.36071809384953	1.70045671211193
M03	27	170	69	e-2	1	fast	0.283795132947977	3	2.05724314474258	0.862321725325267
M03	27	170	69	E-o	2	fast	0.464322456647399	1	6.01789770809339	2.10622168300319
M03	27	170	69	E-o	2	fast	0.464322456647399	2	3.56201413890705	2.67370287303837
M03	27	170	69	E-o	2	fast	0.464322456647399	3	2.70281574573711	2.31976210750691
M03	27	170	69	E-o	1	fast	0.610938630057803	1	4.38077649620728	3.93388319946916
M03	27	170	69	E-o	1	fast	0.610938630057803	2	2.63884873594259	3.39649583977326
M03	27	170	69	E-o	1	fast	0.610938630057803	3	13.4113793484637	1.88387147510007
M03	27	170	69	E-u	2	fast	0.835964116570328	1	6.06488027129677	4.14399370422583
M03	27	170	69	E-u	2	fast	0.835964116570328	2	4.83342093898698	3.46316862424485
M03	27	170	69	E-u	2	fast	0.835964116570328	3	5.87003881907636	5.06102293955719
M03	27	170	69	E-u	1	fast	0.736271386319846	1	4.30070215611751	10.5519045409302
M03	27	170	69	E-u	1	fast	0.736271386319846	2	3.93762340959435	4.01766234612426
M03	27	170	69	E-u	1	fast	0.736271386319846	3	2.77828800894453	5.84577050659761
M03	27	170	69	E-y	2	fast	0.935651947976879	1	5.76366725872957	4.92323957778726
M03	27	170	69	E-y	2	fast	0.935651947976879	2	5.16014230322528	4.6112050451838
M03	27	170	69	E-y	2	fast	0.935651947976879	3	6.24082548717819	2.37508858165812
M03	27	170	69	E-y	1	fast	0.76622460982659	1	4.96602571760183	3.08765280412505
M03	27	170	69	E-y	1	fast	0.76622460982659	2	5.0923208745239	2.42503791459088
M03	27	170	69	E-y	1	fast	0.76622460982659	3	3.01513176556037	2.31347017812451
M03	27	170	69	E-2	2	fast	0.612995062620424	1	3.67235951557704	2.61546061833376
M03	27	170	69	E-2	2	fast	0.612995062620424	2	2.60025653243557	4.13621672094042
M03	27	170	69	E-2	2	fast	0.612995062620424	3	4.14959395602937	2.77514957349877
M03	27	170	69	E-2	1	fast	0.533422162813102	1	5.41251831005193	2.44655186510666
M03	27	170	69	E-2	1	fast	0.533422162813102	2	2.58798263031376	2.76324305895101
M03	27	170	69	E-2	1	fast	0.533422162813102	3	2.22444242688338	2.32759391116941
M03	27	170	69	a-o	2	fast	0.593489366088632	1	3.58294419153239	2.66984886213206
M03	27	170	69	a-o	2	fast	0.593489366088632	2	3.16489705320703	2.30984703265933
M03	27	170	69	a-o	2	fast	0.593489366088632	3	3.44410815258554	2.98602000630444
M03	27	170	69	a-o	1	fast	0.538483028901734	1	8.16617225167413	3.46112601460235
M03	27	170	69	a-o	1	fast	0.538483028901734	2	2.93480383574425	2.37305808005544
M03	27	170	69	a-o	1	fast	0.538483028901734	3	4.75689419343975	2.14086453210925
M03	27	170	69	a-u	2	fast	1.01956985549133	1	4.79490520479105	21.8890254517036
M03	27	170	69	a-u	2	fast	1.01956985549133	2	9.56888245022656	4.82975114864408
M03	27	170	69	a-u	2	fast	1.01956985549133	3	4.24078527402139	5.81080628110644
M03	27	170	69	a-u	1	fast	0.804276833333333	1	3.3141582946129	3.19011709811599
M03	27	170	69	a-u	1	fast	0.804276833333333	2	2.94471799831884	3.8723229634525
M03	27	170	69	a-u	1	fast	0.804276833333333	3	4.27587675095533	3.92724201729977
M03	27	170	69	a-y	2	fast	1.00943794026975	1	5.25411189999267	5.85484916596339
M03	27	170	69	a-y	2	fast	1.00943794026975	2	5.52508043302468	4.34696028236413
M03	27	170	69	a-y	2	fast	1.00943794026975	3	3.84387810526403	3.98921503482535
M03	27	170	69	a-y	1	fast	0.765125913294798	1	4.86070356630906	4.19513343088626
M03	27	170	69	a-y	1	fast	0.765125913294798	2	3.19549471112723	2.87802665065069
M03	27	170	69	a-y	1	fast	0.765125913294798	3	21.6620343658689	3.41979837360591
M03	27	170	69	a-2	1	fast	0.723674816955684	1	7.03422441537006	3.65024000181429
M03	27	170	69	a-2	1	fast	0.723674816955684	2	8.63010980042757	3.11104037693976
M03	27	170	69	a-2	1	fast	0.723674816955684	3	3.9083945916697	3.14604426395094
M03	27	170	69	a-2	2	fast	0.691929908477842	1	3.38961550273598	2.20903929567085
M03	27	170	69	a-2	2	fast	0.691929908477842	2	3.74769938587204	5.9171022174549
M03	27	170	69	a-2	2	fast	0.691929908477842	3	4.86972378650835	3.59075590516444
M04	31	195	80	i-o	2	slow	0.424023780346821	1	2.95935039232689	4.46880237734236
M04	31	195	80	i-o	2	slow	0.424023780346821	2	2.72799722805453	2.75018589297974
M04	31	195	80	i-o	2	slow	0.424023780346821	3	2.31562916895062	3.2530423263201
M04	31	195	80	i-o	1	slow	0.552822382466281	1	2.71149116022028	18.8397022590767
M04	31	195	80	i-o	1	slow	0.552822382466281	2	2.80916626778505	4.5899951770848
M04	31	195	80	i-o	1	slow	0.552822382466281	3	2.72184911030257	3.68723901539702
M04	31	195	80	i-u	2	slow	0.267767335260116	1	1.42126023194322	1.75455877006278
M04	31	195	80	i-u	2	slow	0.267767335260116	2	1.81799338754162	2.14781524330381
M04	31	195	80	i-u	2	slow	0.267767335260116	3	1.18636316538909	2.16334667847326
M04	31	195	80	i-u	1	slow	0.324635980732177	1	1.9370893196656	3.18149608826779
M04	31	195	80	i-u	1	slow	0.324635980732177	2	1.49047834826474	3.17487830973103
M04	31	195	80	i-u	1	slow	0.324635980732177	3	1.46358204652486	2.49927479014999
M04	31	195	80	i-y	2	slow	0.341825848747592	1	1.17578130268551	8.01835919225929
M04	31	195	80	i-y	2	slow	0.341825848747592	2	1.26625589783675	1.8112437008753
M04	31	195	80	i-y	2	slow	0.341825848747592	3	2.23704780728052	1.68566585055769
M04	31	195	80	i-y	1	slow	0.265387412331407	1	3.0485633370248	1.62238161181093
M04	31	195	80	i-y	1	slow	0.265387412331407	2	1.38396438961869	4.88920960336809
M04	31	195	80	i-y	1	slow	0.265387412331407	3	1.19253934739242	3.8076417750474
M04	31	195	80	i-2	2	slow	0.219264600192678	1	0.889577539509845	6.60163744089953
M04	31	195	80	i-2	2	slow	0.219264600192678	2	0.913020969016511	8.78711474460697
M04	31	195	80	i-2	2	slow	0.219264600192678	3	1.12158111049232	0.923691511317117
M04	31	195	80	i-2	1	slow	0.261812225433526	1	0.919733955039741	1.80533546806522
M04	31	195	80	i-2	1	slow	0.261812225433526	2	1.32228445376286	2.04493335170992
M04	31	195	80	i-2	1	slow	0.261812225433526	3	2.63721921456268	1.37190145013199
M04	31	195	80	e-o	2	slow	0.279233222543353	1	1.5455958060067	8.67373438882654
M04	31	195	80	e-o	2	slow	0.279233222543353	2	0.99570062406504	2.66594005789318
M04	31	195	80	e-o	2	slow	0.279233222543353	3	1.33111787785676	1.81665585270463
M04	31	195	80	e-o	1	slow	0.385078520231214	1	1.99507213373703	2.42816295132553
M04	31	195	80	e-o	1	slow	0.385078520231214	2	1.21423367169451	1.72377426358683
M04	31	195	80	e-o	1	slow	0.385078520231214	3	1.42801986417181	2.71945250623848
M04	31	195	80	e-u	2	slow	0.313248140655106	1	1.27895412396088	2.56493194978976
M04	31	195	80	e-u	2	slow	0.313248140655106	2	1.35239969194278	2.19915597246318
M04	31	195	80	e-u	2	slow	0.313248140655106	3	2.12185446628131	1.90824527023278
M04	31	195	80	e-u	1	slow	0.31211044894027	1	1.81248828767571	1.85018329565267
M04	31	195	80	e-u	1	slow	0.31211044894027	2	3.10917701981011	1.42732148913214
M04	31	195	80	e-u	1	slow	0.31211044894027	3	1.48862335285503	1.29246724482321
M04	31	195	80	e-y	2	slow	0.225962210019268	1	1.26864240958964	1.42684620543724
M04	31	195	80	e-y	2	slow	0.225962210019268	2	2.60113482444085	2.18225497187645
M04	31	195	80	e-y	2	slow	0.225962210019268	3	1.5129896915465	1.83385690921149
M04	31	195	80	e-y	1	slow	0.183260165703276	1	1.00677562590918	1.3566585151033
M04	31	195	80	e-y	1	slow	0.183260165703276	2	0.738952000402531	1.75952216695244
M04	31	195	80	e-y	1	slow	0.183260165703276	3	1.05936962724011	1.78788109657905
M04	31	195	80	e-2	2	slow	0.213155952793834	1	0.729452279554817	1.45297430906628
M04	31	195	80	e-2	2	slow	0.213155952793834	2	0.826548169091523	1.08834920645691
M04	31	195	80	e-2	2	slow	0.213155952793834	3	1.49614642390773	2.19013459337749
M04	31	195	80	e-2	1	slow	0.220209911368015	1	0.96631643801726	2.24190394068297
M04	31	195	80	e-2	1	slow	0.220209911368015	2	0.913342902508389	1.29135479370675
M04	31	195	80	e-2	1	slow	0.220209911368015	3	0.896740381720255	1.57763740033788
M04	31	195	80	E-o	2	slow	0.288662022157996	1	1.04077223553455	1.62422183526355
M04	31	195	80	E-o	2	slow	0.288662022157996	2	3.21357807138809	1.94724796931595
M04	31	195	80	E-o	2	slow	0.288662022157996	3	2.59252878227119	1.69751929536804
M04	31	195	80	E-o	1	slow	0.218882629094412	1	2.72371614765274	1.26048917387596
M04	31	195	80	E-o	1	slow	0.218882629094412	2	2.20179854820661	1.39476489975666
M04	31	195	80	E-o	1	slow	0.218882629094412	3	1.42868271859845	1.46861586542417
M04	31	195	80	E-u	2	slow	0.296138002890173	1	2.3201526786112	1.58963057838126
M04	31	195	80	E-u	2	slow	0.296138002890173	2	1.57240645947621	1.71452465691339
M04	31	195	80	E-u	2	slow	0.296138002890173	3	1.53391924304086	1.92906928971095
M04	31	195	80	E-u	1	slow	0.259059894990366	1	0.95372286030698	2.02229710279417
M04	31	195	80	E-u	1	slow	0.259059894990366	2	7.62284543591716	1.35402703395743
M04	31	195	80	E-u	1	slow	0.259059894990366	3	2.44175834511586	1.47764973357226
M04	31	195	80	E-y	2	slow	0.217934970134875	1	1.30643788471399	1.29651417659002
M04	31	195	80	E-y	2	slow	0.217934970134875	2	2.04679710034357	0.903130361042594
M04	31	195	80	E-y	2	slow	0.217934970134875	3	1.35948581033769	2.99656863930998
M04	31	195	80	E-y	1	slow	0.251419289017341	1	3.44854164241754	2.20980400425596
M04	31	195	80	E-y	1	slow	0.251419289017341	2	1.33587105030862	2.81966808127034
M04	31	195	80	E-y	1	slow	0.251419289017341	3	1.33361442767684	0.965724931071606
M04	31	195	80	E-2	2	slow	0.218032707129094	1	6.11583670976118	1.23216000236837
M04	31	195	80	E-2	2	slow	0.218032707129094	2	1.26400262521173	1.16015980017332
M04	31	195	80	E-2	2	slow	0.218032707129094	3	1.17630448522266	1.52725846153745
M04	31	195	80	E-2	1	slow	0.20528804238921	1	4.06026682874947	1.1744327410716
M04	31	195	80	E-2	1	slow	0.20528804238921	2	3.43804082064237	3.58229789615525
M04	31	195	80	E-2	1	slow	0.20528804238921	3	0.718898709836721	2.14144655131003
M04	31	195	80	a-o	2	slow	0.267200945086705	1	2.72097295403072	2.31773627432635
M04	31	195	80	a-o	2	slow	0.267200945086705	2	1.63976859736052	1.41283848150048
M04	31	195	80	a-o	2	slow	0.267200945086705	3	1.14143540165102	1.6060060242015
M04	31	195	80	a-o	1	slow	0.191979368015414	1	1.20156226115342	1.11744961658739
M04	31	195	80	a-o	1	slow	0.191979368015414	2	2.53233695377716	1.32325223468468
M04	31	195	80	a-o	1	slow	0.191979368015414	3	0.812312587063981	0.961771281390804
M04	31	195	80	a-u	2	slow	0.156213562620424	1	0.844818427457626	0.949296494133154
M04	31	195	80	a-u	2	slow	0.156213562620424	2	1.74891629655405	0.865048798111033
M04	31	195	80	a-u	2	slow	0.156213562620424	3	6.84096903739236	6.08473102827421
M04	31	195	80	a-u	1	slow	0.147782409441233	1	4.89722364798551	1.2195605323444
M04	31	195	80	a-u	1	slow	0.147782409441233	2	1.07151923930502	0.658896942938792
M04	31	195	80	a-u	1	slow	0.147782409441233	3	4.86956196453125	0.942535985874476
M04	31	195	80	a-y	2	slow	0.194441101156069	1	1.62766772609281	1.89883663166448
M04	31	195	80	a-y	2	slow	0.194441101156069	2	1.669653220935	1.24854303384955
M04	31	195	80	a-y	2	slow	0.194441101156069	3	1.40039510436824	1.38904483850854
M04	31	195	80	a-y	1	slow	0.189836472061657	1	0.595699017796313	2.89711345407009
M04	31	195	80	a-y	1	slow	0.189836472061657	2	1.72573244121054	1.23601683247422
M04	31	195	80	a-y	1	slow	0.189836472061657	3	2.79559906795327	1.20467409860242
M04	31	195	80	a-2	1	slow	0.203066722543353	1	4.29090793965727	2.62671478831771
M04	31	195	80	a-2	1	slow	0.203066722543353	2	1.96224749904233	2.45506959267528
M04	31	195	80	a-2	1	slow	0.203066722543353	3	0.985409071838309	1.15068347024337
M04	31	195	80	a-2	2	slow	0.161721276493256	1	6.70183130880411	1.50673128095866
M04	31	195	80	a-2	2	slow	0.161721276493256	2	0.890444248965011	0.908646607184643
M04	31	195	80	a-2	2	slow	0.161721276493256	3	5.49217130843298	0.831537556685028
M04	31	195	80	i-o	2	fast	0.419975728323699	1	2.16124327638978	2.81035619066225
M04	31	195	80	i-o	2	fast	0.419975728323699	2	1.40254926007634	2.65649659498459
M04	31	195	80	i-o	2	fast	0.419975728323699	3	2.81005942114121	3.87418763118534
M04	31	195	80	i-o	1	fast	0.401997297687861	1	5.03985311672357	2.45244651416295
M04	31	195	80	i-o	1	fast	0.401997297687861	2	3.15282351668635	2.12444360956177
M04	31	195	80	i-o	1	fast	0.401997297687861	3	1.46975176858975	4.13810644479911
M04	31	195	80	i-u	2	fast	0.344890258188825	1	2.05877546257831	4.81402372332315
M04	31	195	80	i-u	2	fast	0.344890258188825	2	2.42791429473726	2.44157843180465
M04	31	195	80	i-u	2	fast	0.344890258188825	3	1.444347719514	2.18676450773797
M04	31	195	80	i-u	1	fast	0.314129100192678	1	1.46472120411526	2.59148692076882
M04	31	195	80	i-u	1	fast	0.314129100192678	2	2.06420408421839	2.97318757617193
M04	31	195	80	i-u	1	fast	0.314129100192678	3	1.28201273706199	3.14059944113459
M04	31	195	80	i-y	2	fast	0.252252233140655	1	1.02082474063106	1.87845181977656
M04	31	195	80	i-y	2	fast	0.252252233140655	2	2.40515003462433	1.60178014019531
M04	31	195	80	i-y	2	fast	0.252252233140655	3	0.850219980326377	2.59966656679396
M04	31	195	80	i-y	1	fast	0.327277277456647	1	2.1103918973544	2.63324310694588
M04	31	195	80	i-y	1	fast	0.327277277456647	2	1.82055284138451	4.40926669257682
M04	31	195	80	i-y	1	fast	0.327277277456647	3	1.9745143328627	2.23783920257442
M04	31	195	80	i-2	2	fast	0.450774442196532	1	1.88562833295296	5.31652660658661
M04	31	195	80	i-2	2	fast	0.450774442196532	2	2.7837374188036	3.26077578412879
M04	31	195	80	i-2	2	fast	0.450774442196532	3	2.69787381181928	6.36782659802859
M04	31	195	80	i-2	1	fast	0.365530027938343	1	1.85177391100929	2.37082401611828
M04	31	195	80	i-2	1	fast	0.365530027938343	2	2.54859409352728	3.1588241329758
M04	31	195	80	i-2	1	fast	0.365530027938343	3	1.18201472199424	1.75872104468658
M04	31	195	80	e-o	2	fast	0.343960715799615	1	1.87372599786411	1.75640779008655
M04	31	195	80	e-o	2	fast	0.343960715799615	2	2.13690595561244	2.29513239314252
M04	31	195	80	e-o	2	fast	0.343960715799615	3	2.08346041813902	1.34030419763341
M04	31	195	80	e-o	1	fast	0.330688768786127	1	1.8023016439953	3.05841888681074
M04	31	195	80	e-o	1	fast	0.330688768786127	2	2.23042752027309	3.41188475141686
M04	31	195	80	e-o	1	fast	0.330688768786127	3	2.56064040374675	2.99177481494019
M04	31	195	80	e-u	2	fast	0.400396140655106	1	8.10285994520261	5.70655936286182
M04	31	195	80	e-u	2	fast	0.400396140655106	2	11.7241719468296	3.20772918392084
M04	31	195	80	e-u	2	fast	0.400396140655106	3	8.32753232745497	2.21883438579994
M04	31	195	80	e-u	1	fast	0.344802781310212	1	13.3450152324639	2.42477080286479
M04	31	195	80	e-u	1	fast	0.344802781310212	2	3.14004358280487	2.54517739359309
M04	31	195	80	e-u	1	fast	0.344802781310212	3	1.24830863044193	2.44834399555526
M04	31	195	80	e-y	2	fast	0.311083459537572	1	2.18118045365924	1.3224890347513
M04	31	195	80	e-y	2	fast	0.311083459537572	2	3.30391250229947	2.52656317980135
M04	31	195	80	e-y	2	fast	0.311083459537572	3	1.93996273028916	1.84029191759731
M04	31	195	80	e-y	1	fast	0.229132282273603	1	0.981681203560306	1.22230027236495
M04	31	195	80	e-y	1	fast	0.229132282273603	2	2.1791607505803	2.43940910904118
M04	31	195	80	e-y	1	fast	0.229132282273603	3	0.861209452211204	2.06950955053852
M04	31	195	80	e-2	2	fast	0.238909768786127	1	2.6581714067809	2.23069531229727
M04	31	195	80	e-2	2	fast	0.238909768786127	2	2.14863735396351	1.34336018204663
M04	31	195	80	e-2	2	fast	0.238909768786127	3	1.19525366173388	1.75728282660153
M04	31	195	80	e-2	1	fast	0.170398512524085	1	1.03470424561983	1.95095221228033
M04	31	195	80	e-2	1	fast	0.170398512524085	2	1.28836464786101	0.883569880601876
M04	31	195	80	e-2	1	fast	0.170398512524085	3	3.52365177103228	2.11201467468272
M04	31	195	80	E-o	2	fast	0.339490571290944	1	1.66138672180405	1.96731916175069
M04	31	195	80	E-o	2	fast	0.339490571290944	2	1.70354129692264	5.237939881859
M04	31	195	80	E-o	2	fast	0.339490571290944	3	2.39256438868988	1.83703055592071
M04	31	195	80	E-o	1	fast	0.369114605973025	1	4.53379893028413	1.84678163594617
M04	31	195	80	E-o	1	fast	0.369114605973025	2	3.55020531270524	2.56964337608402
M04	31	195	80	E-o	1	fast	0.369114605973025	3	2.83245700855505	2.38092854059346
M04	31	195	80	E-u	2	fast	0.219617944123314	1	1.43637504204956	2.95428662902217
M04	31	195	80	E-u	2	fast	0.219617944123314	2	1.19807375624004	2.92923751205001
M04	31	195	80	E-u	2	fast	0.219617944123314	3	0.975140951192711	1.50451594086163
M04	31	195	80	E-u	1	fast	0.215333578998073	1	1.58591020126089	1.43819752597158
M04	31	195	80	E-u	1	fast	0.215333578998073	2	1.68888214030728	1.3340869991743
M04	31	195	80	E-u	1	fast	0.215333578998073	3	6.01851843046364	1.72850320637824
M04	31	195	80	E-y	2	fast	NaN	1	NaN	NaN
M04	31	195	80	E-y	2	fast	NaN	2	NaN	NaN
M04	31	195	80	E-y	2	fast	NaN	3	NaN	NaN
M04	31	195	80	E-y	1	fast	0.155017880539499	1	2.52017884971794	1.59873850729127
M04	31	195	80	E-y	1	fast	0.155017880539499	2	1.29274423360825	1.26090300260537
M04	31	195	80	E-y	1	fast	0.155017880539499	3	1.28279138596009	0.705520922533872
M04	31	195	80	E-2	2	fast	0.202042239884393	1	2.11038513379659	3.37830700537426
M04	31	195	80	E-2	2	fast	0.202042239884393	2	1.64791674438226	2.83186910238773
M04	31	195	80	E-2	2	fast	0.202042239884393	3	2.45486410835062	2.16662924364765
M04	31	195	80	E-2	1	fast	0.15602108477842	1	0.70898900840705	2.39913985689961
M04	31	195	80	E-2	1	fast	0.15602108477842	2	1.12592708324393	0.990638778716465
M04	31	195	80	E-2	1	fast	0.15602108477842	3	1.39445912479967	1.25673686941156
M04	31	195	80	a-o	2	fast	0.128977132947977	1	1.33404638244742	2.83212332842104
M04	31	195	80	a-o	2	fast	0.128977132947977	2	0.843129616288591	1.20413708078204
M04	31	195	80	a-o	2	fast	0.128977132947977	3	0.51161545123561	1.16970516712176
M04	31	195	80	a-o	1	fast	NaN	1	NaN	NaN
M04	31	195	80	a-o	1	fast	NaN	2	NaN	NaN
M04	31	195	80	a-o	1	fast	NaN	3	NaN	NaN
M04	31	195	80	a-u	2	fast	NaN	1	NaN	NaN
M04	31	195	80	a-u	2	fast	NaN	2	NaN	NaN
M04	31	195	80	a-u	2	fast	NaN	3	NaN	NaN
M04	31	195	80	a-u	1	fast	0.128243199421965	1	1.11469978748457	9.71718517837459
M04	31	195	80	a-u	1	fast	0.128243199421965	2	0.784824450139701	0.918321854643718
M04	31	195	80	a-u	1	fast	0.128243199421965	3	1.65813658446009	1.68704964664851
M04	31	195	80	a-y	2	fast	NaN	1	NaN	NaN
M04	31	195	80	a-y	2	fast	NaN	2	NaN	NaN
M04	31	195	80	a-y	2	fast	NaN	3	NaN	NaN
M04	31	195	80	a-y	1	fast	0.149204483622351	1	2.03882587330553	2.47179922335198
M04	31	195	80	a-y	1	fast	0.149204483622351	2	7.01086967993573	1.68631200932463
M04	31	195	80	a-y	1	fast	0.149204483622351	3	2.06703337186125	1.34865784118737
M04	31	195	80	a-2	1	fast	NaN	1	NaN	NaN
M04	31	195	80	a-2	1	fast	NaN	2	NaN	NaN
M04	31	195	80	a-2	1	fast	NaN	3	NaN	NaN
M04	31	195	80	a-2	2	fast	NaN	1	NaN	NaN
M04	31	195	80	a-2	2	fast	NaN	2	NaN	NaN
M04	31	195	80	a-2	2	fast	NaN	3	NaN	NaN
M05	33	188	93	i-o	2	slow	0.548770671483622	1	3.51638309199336	14.1643384244269
M05	33	188	93	i-o	2	slow	0.548770671483622	2	3.21553559733064	9.70825100279388
M05	33	188	93	i-o	2	slow	0.548770671483622	3	2.6680366870533	6.1856270258614
M05	33	188	93	i-o	1	slow	0.646593816955684	1	2.90346088182239	7.8236167340421
M05	33	188	93	i-o	1	slow	0.646593816955684	2	1.82935255763485	4.4194812752898
M05	33	188	93	i-o	1	slow	0.646593816955684	3	2.75620908170916	10.2802142724921
M05	33	188	93	i-u	2	slow	0.36233389017341	1	1.29746426508594	1.73835672935564
M05	33	188	93	i-u	2	slow	0.36233389017341	2	3.7704899938591	3.59043060894374
M05	33	188	93	i-u	2	slow	0.36233389017341	3	2.54143384154291	3.56591533384831
M05	33	188	93	i-u	1	slow	0.405420039499037	1	1.50668190425105	4.69850160614557
M05	33	188	93	i-u	1	slow	0.405420039499037	2	1.94995503282472	2.08244737166354
M05	33	188	93	i-u	1	slow	0.405420039499037	3	1.40570264837621	2.47587236639175
M05	33	188	93	i-y	2	slow	0.310073066473988	1	1.707238515699	3.58627218293434
M05	33	188	93	i-y	2	slow	0.310073066473988	2	1.89479700941663	2.95614293598808
M05	33	188	93	i-y	2	slow	0.310073066473988	3	1.27179225499124	2.42058505417988
M05	33	188	93	i-y	1	slow	0.429671550096339	1	1.71622563560874	3.54378817491329
M05	33	188	93	i-y	1	slow	0.429671550096339	2	1.63233234760669	2.96128576900037
M05	33	188	93	i-y	1	slow	0.429671550096339	3	1.35531112614104	7.37224971648318
M05	33	188	93	i-2	2	slow	0.393782301541426	1	1.88015560542279	2.25187399527738
M05	33	188	93	i-2	2	slow	0.393782301541426	2	1.9247474361962	2.66465998592729
M05	33	188	93	i-2	2	slow	0.393782301541426	3	1.27664514883123	1.96116068616152
M05	33	188	93	i-2	1	slow	0.455407465317919	1	1.46223782540283	24.8887404593363
M05	33	188	93	i-2	1	slow	0.455407465317919	2	0.947742037021321	14.8538681092012
M05	33	188	93	i-2	1	slow	0.455407465317919	3	1.47423239136952	15.5263849713253
M05	33	188	93	e-o	2	slow	0.673773500963391	1	4.02644799523311	13.4731910237544
M05	33	188	93	e-o	2	slow	0.673773500963391	2	12.7514956593414	5.01320646743853
M05	33	188	93	e-o	2	slow	0.673773500963391	3	2.30483908081597	13.5821134453426
M05	33	188	93	e-o	1	slow	0.59912933911368	1	2.32824499208342	24.6780654237533
M05	33	188	93	e-o	1	slow	0.59912933911368	2	2.63905172395233	9.68395773729267
M05	33	188	93	e-o	1	slow	0.59912933911368	3	3.0549439899377	8.76445712004783
M05	33	188	93	e-u	2	slow	NaN	1	NaN	NaN
M05	33	188	93	e-u	2	slow	NaN	2	NaN	NaN
M05	33	188	93	e-u	2	slow	NaN	3	NaN	NaN
M05	33	188	93	e-u	1	slow	0.646050662813102	1	2.17272785145657	4.37261810858375
M05	33	188	93	e-u	1	slow	0.646050662813102	2	2.14449318908932	4.22669067911545
M05	33	188	93	e-u	1	slow	0.646050662813102	3	4.48986588762394	8.56879831081504
M05	33	188	93	e-y	2	slow	0.555756234104046	1	1.67095524338489	6.53392014737258
M05	33	188	93	e-y	2	slow	0.555756234104046	2	1.26273119920662	2.61606176725949
M05	33	188	93	e-y	2	slow	0.555756234104046	3	1.31826404078148	3.72963151924029
M05	33	188	93	e-y	1	slow	0.493730840077071	1	1.55255091560768	5.30023516199255
M05	33	188	93	e-y	1	slow	0.493730840077071	2	1.46511209141693	3.93842951066033
M05	33	188	93	e-y	1	slow	0.493730840077071	3	1.19272725383251	4.71193196120011
M05	33	188	93	e-2	2	slow	0.632063578034682	1	1.7544041853355	4.10593318688578
M05	33	188	93	e-2	2	slow	0.632063578034682	2	1.57621944073662	5.42554231239139
M05	33	188	93	e-2	2	slow	0.632063578034682	3	2.04205567836893	5.69859183148158
M05	33	188	93	e-2	1	slow	0.583903973025048	1	5.97239079879376	22.8668991214647
M05	33	188	93	e-2	1	slow	0.583903973025048	2	2.46639226740963	3.88852847948704
M05	33	188	93	e-2	1	slow	0.583903973025048	3	2.29516147332155	2.32708427510693
M05	33	188	93	E-o	2	slow	0.509740407514451	1	2.99538612450519	2.34364445350128
M05	33	188	93	E-o	2	slow	0.509740407514451	2	2.28172974470959	5.67193467245319
M05	33	188	93	E-o	2	slow	0.509740407514451	3	3.74129687751962	6.26572734235516
M05	33	188	93	E-o	1	slow	0.550508844894027	1	1.81080638791183	4.51351186756094
M05	33	188	93	E-o	1	slow	0.550508844894027	2	4.00809726446273	16.7412691735023
M05	33	188	93	E-o	1	slow	0.550508844894027	3	2.63338783132199	3.79521240992151
M05	33	188	93	E-u	2	slow	0.440117564547206	1	3.87891857614025	3.99912941472955
M05	33	188	93	E-u	2	slow	0.440117564547206	2	2.19313892842507	3.42169747580761
M05	33	188	93	E-u	2	slow	0.440117564547206	3	1.43243919910479	13.2715804753476
M05	33	188	93	E-u	1	slow	0.464368806358382	1	2.29683688615916	3.34678594067939
M05	33	188	93	E-u	1	slow	0.464368806358382	2	1.72169665681071	3.19280518391903
M05	33	188	93	E-u	1	slow	0.464368806358382	3	1.86158503935445	3.74745638129246
M05	33	188	93	E-y	2	slow	0.462203370905588	1	1.19072811464275	22.9116385777764
M05	33	188	93	E-y	2	slow	0.462203370905588	2	3.95564701124605	14.7104139528848
M05	33	188	93	E-y	2	slow	0.462203370905588	3	2.38954615629988	3.90691195394807
M05	33	188	93	E-y	1	slow	0.442409827552987	1	3.03521649386071	8.13035363569738
M05	33	188	93	E-y	1	slow	0.442409827552987	2	3.39461934566847	17.0966140876017
M05	33	188	93	E-y	1	slow	0.442409827552987	3	3.13386840723098	2.79972978713417
M05	33	188	93	E-2	2	slow	0.482367758188825	1	3.17955925098087	5.96291301700309
M05	33	188	93	E-2	2	slow	0.482367758188825	2	1.45632672442413	3.60035145573523
M05	33	188	93	E-2	2	slow	0.482367758188825	3	1.65503167580392	3.69070779663401
M05	33	188	93	E-2	1	slow	0.583580394026975	1	2.43717414297279	3.14824929360471
M05	33	188	93	E-2	1	slow	0.583580394026975	2	2.85429063130128	6.51878698767036
M05	33	188	93	E-2	1	slow	0.583580394026975	3	2.229572665023	4.53678255116019
M05	33	188	93	a-o	2	slow	0.633720685934489	1	4.80993282545182	4.14360720551689
M05	33	188	93	a-o	2	slow	0.633720685934489	2	4.85650624727708	5.73952057215498
M05	33	188	93	a-o	2	slow	0.633720685934489	3	3.87532101452264	5.24749621688665
M05	33	188	93	a-o	1	slow	0.744040668593449	1	4.11361615295462	5.96471281612493
M05	33	188	93	a-o	1	slow	0.744040668593449	2	2.88356256494248	6.03410594229513
M05	33	188	93	a-o	1	slow	0.744040668593449	3	2.83279832050694	7.95888015144547
M05	33	188	93	a-u	2	slow	0.518809500963391	1	3.28782623322861	13.1929402875373
M05	33	188	93	a-u	2	slow	0.518809500963391	2	2.43030840382102	4.41214017122813
M05	33	188	93	a-u	2	slow	0.518809500963391	3	4.02518156422396	3.5674206746985
M05	33	188	93	a-u	1	slow	0.596284748554913	1	1.82785991313921	3.93576254125412
M05	33	188	93	a-u	1	slow	0.596284748554913	2	2.49661910558129	5.52218144753024
M05	33	188	93	a-u	1	slow	0.596284748554913	3	2.29547137466692	4.98762787107399
M05	33	188	93	a-y	2	slow	NaN	1	NaN	NaN
M05	33	188	93	a-y	2	slow	NaN	2	NaN	NaN
M05	33	188	93	a-y	2	slow	NaN	3	NaN	NaN
M05	33	188	93	a-y	1	slow	0.540087641618497	1	3.47598069424025	5.95313031703557
M05	33	188	93	a-y	1	slow	0.540087641618497	2	2.94428190255858	5.46653821698815
M05	33	188	93	a-y	1	slow	0.540087641618497	3	2.52432276799929	6.81630668590917
M05	33	188	93	a-2	1	slow	0.55068403371869	1	4.94174673085372	3.96852639338989
M05	33	188	93	a-2	1	slow	0.55068403371869	2	1.67384296412714	2.71638644122964
M05	33	188	93	a-2	1	slow	0.55068403371869	3	2.56148531312075	3.58360058004769
M05	33	188	93	a-2	2	slow	0.742911312138728	1	4.08409779901098	3.56094591528999
M05	33	188	93	a-2	2	slow	0.742911312138728	2	2.32115232077957	31.5240535612918
M05	33	188	93	a-2	2	slow	0.742911312138728	3	2.75024828509343	11.5237627655291
M05	33	188	93	i-o	2	fast	0.383355628131021	1	1.49810419157264	2.99507862730268
M05	33	188	93	i-o	2	fast	0.383355628131021	2	1.95511711204631	3.24829442675978
M05	33	188	93	i-o	2	fast	0.383355628131021	3	2.11103622041844	3.7841647630582
M05	33	188	93	i-o	1	fast	0.457241641618497	1	2.31265281661712	18.1741121829414
M05	33	188	93	i-o	1	fast	0.457241641618497	2	2.96544835095157	4.07417508156922
M05	33	188	93	i-o	1	fast	0.457241641618497	3	3.65807424611467	3.71991151050848
M05	33	188	93	i-u	2	fast	0.291351470134875	1	2.47639647226367	1.96459691765948
M05	33	188	93	i-u	2	fast	0.291351470134875	2	2.45441272899986	2.78058782295722
M05	33	188	93	i-u	2	fast	0.291351470134875	3	3.36497734181472	1.90847880933621
M05	33	188	93	i-u	1	fast	0.310046066473988	1	1.59592188277583	2.78600860429088
M05	33	188	93	i-u	1	fast	0.310046066473988	2	1.68447344570325	1.83780146576497
M05	33	188	93	i-u	1	fast	0.310046066473988	3	2.24584506908167	8.95527229999085
M05	33	188	93	i-y	2	fast	0.261497442196532	1	0.884343845140458	1.57848211404478
M05	33	188	93	i-y	2	fast	0.261497442196532	2	0.76357446512331	1.15596003510434
M05	33	188	93	i-y	2	fast	0.261497442196532	3	1.0723239891892	2.41390957439878
M05	33	188	93	i-y	1	fast	0.285758882466281	1	1.00500159178572	2.70609889466231
M05	33	188	93	i-y	1	fast	0.285758882466281	2	2.19170590691141	1.37970126695684
M05	33	188	93	i-y	1	fast	0.285758882466281	3	1.85330580563337	2.4840545106441
M05	33	188	93	i-2	2	fast	0.233950368978805	1	1.81897192270997	2.00501638920691
M05	33	188	93	i-2	2	fast	0.233950368978805	2	1.6472905054874	6.89820672335556
M05	33	188	93	i-2	2	fast	0.233950368978805	3	1.44629750090165	1.29077948491713
M05	33	188	93	i-2	1	fast	0.310082729287091	1	1.58926280504047	2.90880227980457
M05	33	188	93	i-2	1	fast	0.310082729287091	2	1.57946429929527	1.82468105148068
M05	33	188	93	i-2	1	fast	0.310082729287091	3	1.83463498206117	2.92174843635594
M05	33	188	93	e-o	2	fast	0.434918389210019	1	2.09843139371288	2.29693841692894
M05	33	188	93	e-o	2	fast	0.434918389210019	2	1.77490360158531	2.94701192855709
M05	33	188	93	e-o	2	fast	0.434918389210019	3	2.62943483805238	4.36744111428936
M05	33	188	93	e-o	1	fast	0.516264363198459	1	3.73189671981383	4.08689093727727
M05	33	188	93	e-o	1	fast	0.516264363198459	2	2.13459870378385	3.57620522465728
M05	33	188	93	e-o	1	fast	0.516264363198459	3	2.0878513322773	5.7947934267333
M05	33	188	93	e-u	2	fast	0.377496956647399	1	3.69397405475305	18.1913532075473
M05	33	188	93	e-u	2	fast	0.377496956647399	2	1.61773573273915	20.8444619829715
M05	33	188	93	e-u	2	fast	0.377496956647399	3	2.28578648626434	2.92658869105159
M05	33	188	93	e-u	1	fast	0.413128602119461	1	3.45520013984563	4.40016029244133
M05	33	188	93	e-u	1	fast	0.413128602119461	2	2.06385738930578	11.5331088582642
M05	33	188	93	e-u	1	fast	0.413128602119461	3	1.63442528301725	4.72548329508577
M05	33	188	93	e-y	2	fast	NaN	1	NaN	NaN
M05	33	188	93	e-y	2	fast	NaN	2	NaN	NaN
M05	33	188	93	e-y	2	fast	NaN	3	NaN	NaN
M05	33	188	93	e-y	1	fast	0.397800985549133	1	1.30026535527731	3.54218744947572
M05	33	188	93	e-y	1	fast	0.397800985549133	2	2.55854581321748	10.3461983577026
M05	33	188	93	e-y	1	fast	0.397800985549133	3	1.37826280092511	3.21097972912106
M05	33	188	93	e-2	2	fast	0.411344299614644	1	2.35049745293457	4.03182352922977
M05	33	188	93	e-2	2	fast	0.411344299614644	2	9.28310366375028	3.0013041189943
M05	33	188	93	e-2	2	fast	0.411344299614644	3	1.84462329881166	3.63181236166198
M05	33	188	93	e-2	1	fast	0.409706613680154	1	5.23074418470394	2.35028206723
M05	33	188	93	e-2	1	fast	0.409706613680154	2	1.82361917125038	3.07980708377218
M05	33	188	93	e-2	1	fast	0.409706613680154	3	1.98586057821048	2.64663798126022
M05	33	188	93	E-o	2	fast	0.406094558766859	1	2.10392924317933	5.76431579038009
M05	33	188	93	E-o	2	fast	0.406094558766859	2	1.92190010495344	2.49102743705442
M05	33	188	93	E-o	2	fast	0.406094558766859	3	3.12941535388656	2.41658920137084
M05	33	188	93	E-o	1	fast	0.471385835260116	1	7.11628183549826	7.42221109362943
M05	33	188	93	E-o	1	fast	0.471385835260116	2	1.8309846531754	2.30936187852521
M05	33	188	93	E-o	1	fast	0.471385835260116	3	2.09630957375837	2.81545862169087
M05	33	188	93	E-u	2	fast	0.371215898843931	1	2.66619889963051	2.7346301115411
M05	33	188	93	E-u	2	fast	0.371215898843931	2	2.4395087856903	2.45681242025502
M05	33	188	93	E-u	2	fast	0.371215898843931	3	1.67136779373089	2.61884938347346
M05	33	188	93	E-u	1	fast	0.502882226396917	1	2.61248212971471	2.50192242831949
M05	33	188	93	E-u	1	fast	0.502882226396917	2	2.32475428174943	5.10316261672113
M05	33	188	93	E-u	1	fast	0.502882226396917	3	2.88127289073033	4.3534299697815
M05	33	188	93	E-y	2	fast	NaN	1	NaN	NaN
M05	33	188	93	E-y	2	fast	NaN	2	NaN	NaN
M05	33	188	93	E-y	2	fast	NaN	3	NaN	NaN
M05	33	188	93	E-y	1	fast	0.502515456647399	1	2.06136726046301	3.14044571155272
M05	33	188	93	E-y	1	fast	0.502515456647399	2	2.67682044469746	10.1813144961294
M05	33	188	93	E-y	1	fast	0.502515456647399	3	2.45520086842096	3.38470818528494
M05	33	188	93	E-2	2	fast	0.363319663776493	1	1.9660608833563	3.29971580004823
M05	33	188	93	E-2	2	fast	0.363319663776493	2	1.86793558960634	4.66526302688378
M05	33	188	93	E-2	2	fast	0.363319663776493	3	2.1845597167058	2.96398248793723
M05	33	188	93	E-2	1	fast	0.489450240847784	1	1.83592980496913	2.9961980243782
M05	33	188	93	E-2	1	fast	0.489450240847784	2	2.69234175931318	4.90372543396277
M05	33	188	93	E-2	1	fast	0.489450240847784	3	1.88698969906546	3.23515719336484
M05	33	188	93	a-o	2	fast	0.433372583815029	1	7.61051117480585	3.79625463014878
M05	33	188	93	a-o	2	fast	0.433372583815029	2	2.39174022005869	5.10800113846854
M05	33	188	93	a-o	2	fast	0.433372583815029	3	2.34711948501879	3.94822538268612
M05	33	188	93	a-o	1	fast	0.451560736030829	1	3.67986454137944	3.89176159078593
M05	33	188	93	a-o	1	fast	0.451560736030829	2	1.95400043334745	3.13088272656858
M05	33	188	93	a-o	1	fast	0.451560736030829	3	1.93323297373112	3.89006383897962
M05	33	188	93	a-u	2	fast	0.496104336223507	1	4.65325674335929	17.6626447501648
M05	33	188	93	a-u	2	fast	0.496104336223507	2	2.05304974552297	4.18755546106462
M05	33	188	93	a-u	2	fast	0.496104336223507	3	1.70184508883178	6.87341406540704
M05	33	188	93	a-u	1	fast	0.470307742774566	1	2.29051450337816	2.48956889437591
M05	33	188	93	a-u	1	fast	0.470307742774566	2	2.67024538919679	6.55095621111923
M05	33	188	93	a-u	1	fast	0.470307742774566	3	3.30762965125474	2.92176999115247
M05	33	188	93	a-y	2	fast	0.417502739884393	1	10.2034952294173	10.8041436787258
M05	33	188	93	a-y	2	fast	0.417502739884393	2	2.42828798088101	3.83819351137682
M05	33	188	93	a-y	2	fast	0.417502739884393	3	4.31659326297944	4.51862726528281
M05	33	188	93	a-y	1	fast	0.410384762042389	1	2.9710065433247	5.89777654204861
M05	33	188	93	a-y	1	fast	0.410384762042389	2	4.09159856019288	5.18801967615612
M05	33	188	93	a-y	1	fast	0.410384762042389	3	1.88910556273342	3.01960916565125
M05	33	188	93	a-2	1	fast	0.399434950867052	1	3.12525347605102	2.4190208409373
M05	33	188	93	a-2	1	fast	0.399434950867052	2	2.89999731165944	4.76577800445404
M05	33	188	93	a-2	1	fast	0.399434950867052	3	2.05855363625467	4.06727761405734
M05	33	188	93	a-2	2	fast	0.379611588631985	1	3.11476766851315	1.98105690766021
M05	33	188	93	a-2	2	fast	0.379611588631985	2	3.58207188903361	3.60803666992963
M05	33	188	93	a-2	2	fast	0.379611588631985	3	2.10719508639601	2.16395060777686
M06	35	178	80	i-o	2	slow	0.618571953757225	1	4.87119999979372	2.62439814164278
M06	35	178	80	i-o	2	slow	0.618571953757225	2	2.43689174802363	3.70928772246336
M06	35	178	80	i-o	2	slow	0.618571953757225	3	4.06565464398333	3.9393789504646
M06	35	178	80	i-o	1	slow	0.608355005780347	1	2.14928855436165	2.25155971514036
M06	35	178	80	i-o	1	slow	0.608355005780347	2	2.46570911932434	4.91509494139708
M06	35	178	80	i-o	1	slow	0.608355005780347	3	6.47147123112859	2.97845427954868
M06	35	178	80	i-u	2	slow	0.713206429672447	1	3.70774348827302	6.49180187810429
M06	35	178	80	i-u	2	slow	0.713206429672447	2	5.61173997801176	5.25651358036191
M06	35	178	80	i-u	2	slow	0.713206429672447	3	3.86394396535573	3.00447768374844
M06	35	178	80	i-u	1	slow	0.71771502504817	1	4.90332262404747	4.8896133976073
M06	35	178	80	i-u	1	slow	0.71771502504817	2	4.52277699787575	4.56526030404626
M06	35	178	80	i-u	1	slow	0.71771502504817	3	6.19703616813746	7.2473953070893
M06	35	178	80	i-y	2	slow	0.489413023121387	1	13.0067843131688	7.76743483117522
M06	35	178	80	i-y	2	slow	0.489413023121387	2	2.1970311841749	2.8320245142061
M06	35	178	80	i-y	2	slow	0.489413023121387	3	3.0982077387294	5.39658377782869
M06	35	178	80	i-y	1	slow	0.602385767822736	1	3.50729853654317	7.82377287786721
M06	35	178	80	i-y	1	slow	0.602385767822736	2	3.47979165852242	3.82772015432054
M06	35	178	80	i-y	1	slow	0.602385767822736	3	3.13846040230389	4.03902814710269
M06	35	178	80	i-2	2	slow	0.35926935549133	1	2.29740820011701	1.93638781340747
M06	35	178	80	i-2	2	slow	0.35926935549133	2	2.71555845923934	6.04878254243876
M06	35	178	80	i-2	2	slow	0.35926935549133	3	2.49882242769367	3.99414088484953
M06	35	178	80	i-2	1	slow	0.429158087668593	1	2.15701324496223	2.16852503099225
M06	35	178	80	i-2	1	slow	0.429158087668593	2	5.64757651930813	4.82175354553629
M06	35	178	80	i-2	1	slow	0.429158087668593	3	1.63110471315622	12.957470022972
M06	35	178	80	e-o	2	slow	0.556764416184971	1	4.22186519148061	4.75857512546906
M06	35	178	80	e-o	2	slow	0.556764416184971	2	4.1753504644757	3.68259403072977
M06	35	178	80	e-o	2	slow	0.556764416184971	3	4.79779292777366	2.75801824887586
M06	35	178	80	e-o	1	slow	0.635740592485549	1	4.62484718258478	5.18322634669279
M06	35	178	80	e-o	1	slow	0.635740592485549	2	2.33877788480989	2.46725599037327
M06	35	178	80	e-o	1	slow	0.635740592485549	3	3.3564055041005	3.61964598168045
M06	35	178	80	e-u	2	slow	0.604519444123314	1	6.43221694959478	6.22017232501556
M06	35	178	80	e-u	2	slow	0.604519444123314	2	2.52967944525018	8.02671798558801
M06	35	178	80	e-u	2	slow	0.604519444123314	3	3.2559999701894	2.74005997970443
M06	35	178	80	e-u	1	slow	0.767055710019268	1	5.14036457583236	11.4890231344771
M06	35	178	80	e-u	1	slow	0.767055710019268	2	3.09533516785616	6.25564020852016
M06	35	178	80	e-u	1	slow	0.767055710019268	3	3.07945685392855	3.43275401819348
M06	35	178	80	e-y	2	slow	0.529703367052023	1	2.24307282497612	3.88718647447534
M06	35	178	80	e-y	2	slow	0.529703367052023	2	2.68779135502649	4.40679331082387
M06	35	178	80	e-y	2	slow	0.529703367052023	3	5.36914988277606	4.27369172115444
M06	35	178	80	e-y	1	slow	0.674631827552986	1	4.74173552670379	4.55938034191005
M06	35	178	80	e-y	1	slow	0.674631827552986	2	4.40457278726256	3.3709497329479
M06	35	178	80	e-y	1	slow	0.674631827552986	3	3.06354851518845	6.42488964829599
M06	35	178	80	e-2	2	slow	0.636110420038536	1	2.51348256810123	4.92109644314154
M06	35	178	80	e-2	2	slow	0.636110420038536	2	4.08076370434871	4.32092223211411
M06	35	178	80	e-2	2	slow	0.636110420038536	3	3.57778386557764	6.40439918866049
M06	35	178	80	e-2	1	slow	0.574284545279383	1	4.10440501099291	8.88188366569258
M06	35	178	80	e-2	1	slow	0.574284545279383	2	2.70125409491912	3.66818344181327
M06	35	178	80	e-2	1	slow	0.574284545279383	3	3.07074199844725	3.16595515378294
M06	35	178	80	E-o	2	slow	0.524658785163777	1	4.01690591318317	2.85499236825522
M06	35	178	80	E-o	2	slow	0.524658785163777	2	3.34672522264446	5.8321492355482
M06	35	178	80	E-o	2	slow	0.524658785163777	3	3.16211881255918	2.67042337926884
M06	35	178	80	E-o	1	slow	0.604595485549133	1	2.94689715776414	2.89415159380981
M06	35	178	80	E-o	1	slow	0.604595485549133	2	3.62458708358492	3.49675633070486
M06	35	178	80	E-o	1	slow	0.604595485549133	3	2.77978906390789	3.7500704905241
M06	35	178	80	E-u	2	slow	0.738317068400771	1	3.30620267093832	5.41370368813105
M06	35	178	80	E-u	2	slow	0.738317068400771	2	25.9211631157713	2.80259410927309
M06	35	178	80	E-u	2	slow	0.738317068400771	3	3.23703775532829	4.36622457428583
M06	35	178	80	E-u	1	slow	0.8297775761079	1	17.9417367829994	4.988045171911
M06	35	178	80	E-u	1	slow	0.8297775761079	2	13.7157470544409	4.06425314149937
M06	35	178	80	E-u	1	slow	0.8297775761079	3	11.4853850135192	3.76834396072668
M06	35	178	80	E-y	2	slow	0.656717541425819	1	5.6646369002337	13.6069122453963
M06	35	178	80	E-y	2	slow	0.656717541425819	2	2.7400634060331	4.91043050016153
M06	35	178	80	E-y	2	slow	0.656717541425819	3	3.67792441813764	6.84885831312602
M06	35	178	80	E-y	1	slow	0.757756937379576	1	5.1081517010392	7.96052373941659
M06	35	178	80	E-y	1	slow	0.757756937379576	2	4.70710886910497	6.79965763708371
M06	35	178	80	E-y	1	slow	0.757756937379576	3	3.25142770904407	7.59223852384368
M06	35	178	80	E-2	2	slow	0.476119842003854	1	23.2213375857401	3.72013348174239
M06	35	178	80	E-2	2	slow	0.476119842003854	2	2.54467635458732	13.5515669635826
M06	35	178	80	E-2	2	slow	0.476119842003854	3	6.65549505742061	4.97120729809755
M06	35	178	80	E-2	1	slow	0.546962133911368	1	4.79403211931467	3.43805612938036
M06	35	178	80	E-2	1	slow	0.546962133911368	2	5.68621568033241	27.6999825700188
M06	35	178	80	E-2	1	slow	0.546962133911368	3	3.33621254141891	3.83574493887988
M06	35	178	80	a-o	2	slow	0.419862006743738	1	2.80879090686381	1.66801330968529
M06	35	178	80	a-o	2	slow	0.419862006743738	2	3.7755174919062	2.31431265603361
M06	35	178	80	a-o	2	slow	0.419862006743738	3	3.04566028760184	1.60734757934111
M06	35	178	80	a-o	1	slow	0.434065797687861	1	3.19379347063683	3.08692481409535
M06	35	178	80	a-o	1	slow	0.434065797687861	2	2.50079364389932	6.28105363682845
M06	35	178	80	a-o	1	slow	0.434065797687861	3	1.59866209452546	3.23932016103277
M06	35	178	80	a-u	2	slow	0.623542085741811	1	3.19505823641788	3.09936881532701
M06	35	178	80	a-u	2	slow	0.623542085741811	2	7.06465627812225	5.04702221779157
M06	35	178	80	a-u	2	slow	0.623542085741811	3	3.50066577663023	7.01432220634848
M06	35	178	80	a-u	1	slow	0.604135024084778	1	3.42895156333197	8.62957596773629
M06	35	178	80	a-u	1	slow	0.604135024084778	2	5.31923277252756	4.34757330892212
M06	35	178	80	a-u	1	slow	0.604135024084778	3	18.5007407696861	4.14797510097836
M06	35	178	80	a-y	2	slow	0.44114577938343	1	3.25157617183641	4.52104997836293
M06	35	178	80	a-y	2	slow	0.44114577938343	2	5.69379205574735	1.53017085130721
M06	35	178	80	a-y	2	slow	0.44114577938343	3	3.42379062653477	1.79273483056819
M06	35	178	80	a-y	1	slow	0.423259979768786	1	2.5994322171284	2.79535915368955
M06	35	178	80	a-y	1	slow	0.423259979768786	2	2.211835889422	1.33396712116669
M06	35	178	80	a-y	1	slow	0.423259979768786	3	2.397734478786	1.64015521551819
M06	35	178	80	a-2	1	slow	0.302111038535645	1	3.88048368441308	6.33186839129108
M06	35	178	80	a-2	1	slow	0.302111038535645	2	2.35708489327736	4.65258131753963
M06	35	178	80	a-2	1	slow	0.302111038535645	3	4.1753421754097	2.00353537535032
M06	35	178	80	a-2	2	slow	0.418485867052023	1	2.76960964533261	1.83609300687041
M06	35	178	80	a-2	2	slow	0.418485867052023	2	2.25510256796756	1.58084538967388
M06	35	178	80	a-2	2	slow	0.418485867052023	3	4.38098460238941	3.71844176327003
M06	35	178	80	i-o	2	fast	0.332400022157996	1	14.2749438322702	2.84623016419826
M06	35	178	80	i-o	2	fast	0.332400022157996	2	8.79955457176856	2.1920585567586
M06	35	178	80	i-o	2	fast	0.332400022157996	3	2.75093235613166	6.62505975534713
M06	35	178	80	i-o	1	fast	0.389759086705202	1	10.2561799175639	1.86485595579278
M06	35	178	80	i-o	1	fast	0.389759086705202	2	7.77448055616166	2.41159438626614
M06	35	178	80	i-o	1	fast	0.389759086705202	3	1.92688134946326	4.07442031063164
M06	35	178	80	i-u	2	fast	0.422921933526012	1	4.45314559033877	2.77941522856411
M06	35	178	80	i-u	2	fast	0.422921933526012	2	2.56610439879069	4.16095436552509
M06	35	178	80	i-u	2	fast	0.422921933526012	3	2.04514042991459	2.48711941637363
M06	35	178	80	i-u	1	fast	0.438424684971098	1	2.08872430346758	10.3489958642819
M06	35	178	80	i-u	1	fast	0.438424684971098	2	7.50967532817137	19.8314888585393
M06	35	178	80	i-u	1	fast	0.438424684971098	3	10.880412551066	2.31129276747548
M06	35	178	80	i-y	2	fast	0.32621736416185	1	8.50481324287237	2.11907456833058
M06	35	178	80	i-y	2	fast	0.32621736416185	2	1.14144746124718	1.23164911316114
M06	35	178	80	i-y	2	fast	0.32621736416185	3	0.993951916724215	2.15480550698847
M06	35	178	80	i-y	1	fast	0.459254973025048	1	2.87925605914454	2.83127250289559
M06	35	178	80	i-y	1	fast	0.459254973025048	2	1.89836035772925	3.72283872421792
M06	35	178	80	i-y	1	fast	0.459254973025048	3	18.222734034596	2.22148603012006
M06	35	178	80	i-2	2	fast	0.408586124277457	1	3.01048135676744	3.62697485531182
M06	35	178	80	i-2	2	fast	0.408586124277457	2	4.18786137269591	2.77787633798913
M06	35	178	80	i-2	2	fast	0.408586124277457	3	2.3885336672265	15.6674107128772
M06	35	178	80	i-2	1	fast	0.388131984585742	1	3.55048541085036	2.96330587103392
M06	35	178	80	i-2	1	fast	0.388131984585742	2	3.24698144693629	4.27062502980299
M06	35	178	80	i-2	1	fast	0.388131984585742	3	1.92922040164579	2.02201911601993
M06	35	178	80	e-o	2	fast	0.533454371868979	1	2.47411444807627	4.91317236611965
M06	35	178	80	e-o	2	fast	0.533454371868979	2	1.82082431918243	4.48780080344833
M06	35	178	80	e-o	2	fast	0.533454371868979	3	3.45710670793186	3.6686732275454
M06	35	178	80	e-o	1	fast	0.566286473988439	1	5.91809795500223	2.35809353398879
M06	35	178	80	e-o	1	fast	0.566286473988439	2	3.71495117031816	9.92808419237101
M06	35	178	80	e-o	1	fast	0.566286473988439	3	2.9785640907128	2.2830675465187
M06	35	178	80	e-u	2	fast	0.583943359344894	1	2.45469359969782	8.14147114287812
M06	35	178	80	e-u	2	fast	0.583943359344894	2	3.04416976430397	4.02961056223871
M06	35	178	80	e-u	2	fast	0.583943359344894	3	3.64123805096896	9.99056587983658
M06	35	178	80	e-u	1	fast	0.60637093256262	1	2.61469976764382	4.13041659709982
M06	35	178	80	e-u	1	fast	0.60637093256262	2	2.61046058220339	4.09891946808499
M06	35	178	80	e-u	1	fast	0.60637093256262	3	3.40895916826964	6.02324327063914
M06	35	178	80	e-y	2	fast	0.357011944123314	1	1.6748377798226	1.8197954272862
M06	35	178	80	e-y	2	fast	0.357011944123314	2	3.64228432387706	3.49055217275901
M06	35	178	80	e-y	2	fast	0.357011944123314	3	2.43930129446742	2.38299900478701
M06	35	178	80	e-y	1	fast	0.400527081888247	1	2.77548453843171	3.11600742787011
M06	35	178	80	e-y	1	fast	0.400527081888247	2	1.6450276052221	1.92701467375026
M06	35	178	80	e-y	1	fast	0.400527081888247	3	1.61399434115445	1.92059329918612
M06	35	178	80	e-2	2	fast	0.456067644508671	1	2.03276343994695	3.21711364248144
M06	35	178	80	e-2	2	fast	0.456067644508671	2	2.78992402210281	2.14547228700896
M06	35	178	80	e-2	2	fast	0.456067644508671	3	1.32057161765579	1.98240699284931
M06	35	178	80	e-2	1	fast	0.39218947495183	1	3.43553220729399	8.22158679399684
M06	35	178	80	e-2	1	fast	0.39218947495183	2	22.0529934739236	19.148285560629
M06	35	178	80	e-2	1	fast	0.39218947495183	3	15.2235009638719	2.53434189469811
M06	35	178	80	E-o	2	fast	0.236658354527938	1	2.44072189374601	2.49350210429283
M06	35	178	80	E-o	2	fast	0.236658354527938	2	0.653050979887076	1.87627292174634
M06	35	178	80	E-o	2	fast	0.236658354527938	3	1.12017962674354	1.38058776469001
M06	35	178	80	E-o	1	fast	0.536219410404624	1	2.25889250073315	8.64848414738353
M06	35	178	80	E-o	1	fast	0.536219410404624	2	3.89696257664738	9.84486708606196
M06	35	178	80	E-o	1	fast	0.536219410404624	3	2.6749197632254	3.40992425213847
M06	35	178	80	E-u	2	fast	0.423072650289017	1	1.99438354986534	14.1430952880964
M06	35	178	80	E-u	2	fast	0.423072650289017	2	2.62923319808738	17.2807492722255
M06	35	178	80	E-u	2	fast	0.423072650289017	3	11.9749159284615	3.54318435560423
M06	35	178	80	E-u	1	fast	0.431139741811175	1	5.25269720659538	2.00374908495625
M06	35	178	80	E-u	1	fast	0.431139741811175	2	2.73087009632375	3.454337938886
M06	35	178	80	E-u	1	fast	0.431139741811175	3	2.01643421051115	3.30475550363545
M06	35	178	80	E-y	2	fast	0.443561546242775	1	3.75761457172613	2.79466147123405
M06	35	178	80	E-y	2	fast	0.443561546242775	2	4.27851580740836	2.36272362913429
M06	35	178	80	E-y	2	fast	0.443561546242775	3	3.32230275442306	2.79168563563923
M06	35	178	80	E-y	1	fast	0.491832409441233	1	9.73213838072976	3.10536356350772
M06	35	178	80	E-y	1	fast	0.491832409441233	2	2.13168933006055	4.04887144467001
M06	35	178	80	E-y	1	fast	0.491832409441233	3	5.45608373503587	21.9183070910605
M06	35	178	80	E-2	2	fast	0.470212506743738	1	1.96323337301222	19.7331583402778
M06	35	178	80	E-2	2	fast	0.470212506743738	2	3.81176825296678	3.15603118301683
M06	35	178	80	E-2	2	fast	0.470212506743738	3	2.93478501475497	2.65489439487476
M06	35	178	80	E-2	1	fast	0.509396667630058	1	2.55027853621795	3.79289064659946
M06	35	178	80	E-2	1	fast	0.509396667630058	2	3.75929318868886	4.78767316985948
M06	35	178	80	E-2	1	fast	0.509396667630058	3	5.11292717857428	5.97440645413609
M06	35	178	80	a-o	2	fast	0.313238315992293	1	2.51097314340101	2.15229924517611
M06	35	178	80	a-o	2	fast	0.313238315992293	2	1.63607998789517	1.87464094297459
M06	35	178	80	a-o	2	fast	0.313238315992293	3	5.90248994036933	1.36630890665692
M06	35	178	80	a-o	1	fast	0.369635341040462	1	2.46889102086429	5.20582276349089
M06	35	178	80	a-o	1	fast	0.369635341040462	2	3.3352074209295	2.65969860230242
M06	35	178	80	a-o	1	fast	0.369635341040462	3	3.16202854287878	3.24658303727733
M06	35	178	80	a-u	2	fast	NaN	1	NaN	NaN
M06	35	178	80	a-u	2	fast	NaN	2	NaN	NaN
M06	35	178	80	a-u	2	fast	NaN	3	NaN	NaN
M06	35	178	80	a-u	1	fast	0.526598673410405	1	2.91244210098122	2.0562588821853
M06	35	178	80	a-u	1	fast	0.526598673410405	2	2.7262630521527	1.88953220209018
M06	35	178	80	a-u	1	fast	0.526598673410405	3	1.92084340765823	2.13817688888429
M06	35	178	80	a-y	2	fast	NaN	1	NaN	NaN
M06	35	178	80	a-y	2	fast	NaN	2	NaN	NaN
M06	35	178	80	a-y	2	fast	NaN	3	NaN	NaN
M06	35	178	80	a-y	1	fast	0.514805794797688	1	1.95983146923125	4.58410691450107
M06	35	178	80	a-y	1	fast	0.514805794797688	2	3.92545625273642	4.84095091701484
M06	35	178	80	a-y	1	fast	0.514805794797688	3	2.61190852819114	7.0781103722077
M06	35	178	80	a-2	1	fast	0.365036908477842	1	7.9744756374699	2.34505377781733
M06	35	178	80	a-2	1	fast	0.365036908477842	2	2.01647958067082	2.12976914718975
M06	35	178	80	a-2	1	fast	0.365036908477842	3	2.8944417348569	2.96947674207177
M06	35	178	80	a-2	2	fast	0.45216960982659	1	2.71658256093642	4.66000563765299
M06	35	178	80	a-2	2	fast	0.45216960982659	2	2.46147593443429	2.07663459819696
M06	35	178	80	a-2	2	fast	0.45216960982659	3	1.85221727076061	2.16756070538484
M07	27	194	93	i-o	2	slow	0.643388939306358	1	4.24300010294651	3.90480319585112
M07	27	194	93	i-o	2	slow	0.643388939306358	2	2.66769807802368	2.78531465072388
M07	27	194	93	i-o	2	slow	0.643388939306358	3	4.45463277478275	2.97522805684287
M07	27	194	93	i-o	1	slow	0.637971104046243	1	7.12543836832178	3.58437456032916
M07	27	194	93	i-o	1	slow	0.637971104046243	2	5.69349803936257	4.58069946998169
M07	27	194	93	i-o	1	slow	0.637971104046243	3	4.16730581735213	4.33063326064354
M07	27	194	93	i-u	2	slow	0.742380377649326	1	2.72323390293647	3.07849339891277
M07	27	194	93	i-u	2	slow	0.742380377649326	2	3.37701102422609	2.64776220775379
M07	27	194	93	i-u	2	slow	0.742380377649326	3	9.79962252291362	3.83004792358622
M07	27	194	93	i-u	1	slow	0.764689295761079	1	31.9416416859335	4.57927759558107
M07	27	194	93	i-u	1	slow	0.764689295761079	2	27.5920317401517	5.31329405196615
M07	27	194	93	i-u	1	slow	0.764689295761079	3	8.08272731714646	5.38025750652699
M07	27	194	93	i-y	2	slow	0.520584278420039	1	4.69070746557034	3.00687074071289
M07	27	194	93	i-y	2	slow	0.520584278420039	2	3.68461891964503	2.40116338340217
M07	27	194	93	i-y	2	slow	0.520584278420039	3	2.7851372758007	3.00719038843925
M07	27	194	93	i-y	1	slow	0.580046224470135	1	4.99948762837921	5.8064012453645
M07	27	194	93	i-y	1	slow	0.580046224470135	2	2.32712180761102	3.19477613741082
M07	27	194	93	i-y	1	slow	0.580046224470135	3	4.06237741886398	3.8801823596884
M07	27	194	93	i-2	2	slow	0.420822419075145	1	3.44258260329454	1.86287593426811
M07	27	194	93	i-2	2	slow	0.420822419075145	2	4.32354453348093	1.10174635976838
M07	27	194	93	i-2	2	slow	0.420822419075145	3	2.16799434543803	0.914116918224911
M07	27	194	93	i-2	1	slow	0.451046927745665	1	2.85651944250367	2.45955528522289
M07	27	194	93	i-2	1	slow	0.451046927745665	2	2.97649080343151	4.55625399699753
M07	27	194	93	i-2	1	slow	0.451046927745665	3	2.67258466436278	1.71745593825605
M07	27	194	93	e-o	2	slow	0.511405120423892	1	8.44958356109247	2.97936759193122
M07	27	194	93	e-o	2	slow	0.511405120423892	2	3.01497968338053	2.00720906817609
M07	27	194	93	e-o	2	slow	0.511405120423892	3	3.71406116936196	4.97545674930087
M07	27	194	93	e-o	1	slow	0.638973289017341	1	3.79284814312055	2.33822164788126
M07	27	194	93	e-o	1	slow	0.638973289017341	2	4.64468495219212	2.48697561281817
M07	27	194	93	e-o	1	slow	0.638973289017341	3	4.17337042848171	3.61012212025584
M07	27	194	93	e-u	2	slow	0.931162575144509	1	7.6670872431943	4.78318953757689
M07	27	194	93	e-u	2	slow	0.931162575144509	2	5.61870193041406	9.3695134901109
M07	27	194	93	e-u	2	slow	0.931162575144509	3	4.9946985341227	3.8453169102303
M07	27	194	93	e-u	1	slow	1.10883042003854	1	5.51926676546393	3.61747391099133
M07	27	194	93	e-u	1	slow	1.10883042003854	2	7.89054924318616	3.13637407556326
M07	27	194	93	e-u	1	slow	1.10883042003854	3	5.4903759494069	4.68210857242578
M07	27	194	93	e-y	2	slow	0.932048236030828	1	6.98912815810501	3.90594232009106
M07	27	194	93	e-y	2	slow	0.932048236030828	2	6.13201344404678	4.64773577930178
M07	27	194	93	e-y	2	slow	0.932048236030828	3	4.54498789612155	3.22232650168992
M07	27	194	93	e-y	1	slow	0.952661362235067	1	4.88243747745111	4.20214560748058
M07	27	194	93	e-y	1	slow	0.952661362235067	2	4.9116091514802	4.68326179061836
M07	27	194	93	e-y	1	slow	0.952661362235067	3	3.5552880251338	4.69970378946699
M07	27	194	93	e-2	2	slow	0.7554876522158	1	4.24807495926899	3.2085475387527
M07	27	194	93	e-2	2	slow	0.7554876522158	2	5.24884962914234	8.6735225452212
M07	27	194	93	e-2	2	slow	0.7554876522158	3	4.18359377380684	4.43793636744393
M07	27	194	93	e-2	1	slow	0.727324475915222	1	4.92122459756179	4.3021411138813
M07	27	194	93	e-2	1	slow	0.727324475915222	2	3.59803680562079	15.4344963343483
M07	27	194	93	e-2	1	slow	0.727324475915222	3	3.85236765557887	4.1745291120225
M07	27	194	93	E-o	2	slow	0.626078574181118	1	5.21302730857121	1.89973202269988
M07	27	194	93	E-o	2	slow	0.626078574181118	2	5.54415787492906	1.9650389376664
M07	27	194	93	E-o	2	slow	0.626078574181118	3	4.14784937814331	4.48116533629318
M07	27	194	93	E-o	1	slow	0.714410053949904	1	4.78926467554801	2.75056434664049
M07	27	194	93	E-o	1	slow	0.714410053949904	2	4.3338784878758	2.31556400029205
M07	27	194	93	E-o	1	slow	0.714410053949904	3	5.63688245094293	1.578403871924
M07	27	194	93	E-u	2	slow	0.907663239884393	1	9.25239776697646	5.05107246806252
M07	27	194	93	E-u	2	slow	0.907663239884393	2	7.0121394802138	1.80454360337068
M07	27	194	93	E-u	2	slow	0.907663239884393	3	7.10415993966056	2.68713971092788
M07	27	194	93	E-u	1	slow	1.31233514643545	1	11.9586437399719	6.37165828128184
M07	27	194	93	E-u	1	slow	1.31233514643545	2	8.65237241134004	6.62088508179062
M07	27	194	93	E-u	1	slow	1.31233514643545	3	6.2625750536217	4.56445442457577
M07	27	194	93	E-y	2	slow	0.98265483044316	1	11.7072241156232	5.14878197826941
M07	27	194	93	E-y	2	slow	0.98265483044316	2	4.42932374868415	7.37462124854412
M07	27	194	93	E-y	2	slow	0.98265483044316	3	6.01246056215084	3.40508962320267
M07	27	194	93	E-y	1	slow	0.9980440761079	1	5.67506793812146	4.6821058429135
M07	27	194	93	E-y	1	slow	0.9980440761079	2	5.72248384718473	4.55508103055647
M07	27	194	93	E-y	1	slow	0.9980440761079	3	11.4912754584938	4.25348703284522
M07	27	194	93	E-2	2	slow	0.77974312716763	1	3.77897669392425	3.2720479028612
M07	27	194	93	E-2	2	slow	0.77974312716763	2	9.36703557622703	4.13313539807293
M07	27	194	93	E-2	2	slow	0.77974312716763	3	4.25535108914778	2.87047653809618
M07	27	194	93	E-2	1	slow	0.698519056840077	1	2.78913956292531	2.95669492283066
M07	27	194	93	E-2	1	slow	0.698519056840077	2	4.58373734690672	4.0418436936244
M07	27	194	93	E-2	1	slow	0.698519056840077	3	3.72079174466815	2.13687761456612
M07	27	194	93	a-o	2	slow	0.618584293834297	1	4.11500934829958	2.5295519625452
M07	27	194	93	a-o	2	slow	0.618584293834297	2	6.61442706200737	1.79383966870338
M07	27	194	93	a-o	2	slow	0.618584293834297	3	2.85336208268687	2.32443293999504
M07	27	194	93	a-o	1	slow	0.822179941233141	1	5.68868323217613	3.93164007551236
M07	27	194	93	a-o	1	slow	0.822179941233141	2	4.77515546410096	2.87807457223279
M07	27	194	93	a-o	1	slow	0.822179941233141	3	4.80730940074212	2.12601886615606
M07	27	194	93	a-u	2	slow	0.873267472061657	1	7.02589869121722	3.49301256562728
M07	27	194	93	a-u	2	slow	0.873267472061657	2	6.94554512554574	3.13339261669468
M07	27	194	93	a-u	2	slow	0.873267472061657	3	9.04713382159072	3.78182770048825
M07	27	194	93	a-u	1	slow	1.18695839980732	1	4.47045654553133	6.00314103284688
M07	27	194	93	a-u	1	slow	1.18695839980732	2	6.6076194297348	5.42385696401649
M07	27	194	93	a-u	1	slow	1.18695839980732	3	10.5090713925135	4.86782732708461
M07	27	194	93	a-y	2	slow	0.942160532755299	1	3.54284015904511	4.49825423767028
M07	27	194	93	a-y	2	slow	0.942160532755299	2	6.82843610765643	13.2425764559721
M07	27	194	93	a-y	2	slow	0.942160532755299	3	4.34368204800113	13.6583351556302
M07	27	194	93	a-y	1	slow	0.86580710982659	1	4.24063153196704	2.9626098989614
M07	27	194	93	a-y	1	slow	0.86580710982659	2	9.34852636025986	4.46648434188557
M07	27	194	93	a-y	1	slow	0.86580710982659	3	4.49265769662831	3.85221030520269
M07	27	194	93	a-2	1	slow	0.909772311175337	1	4.8829524268004	7.64111564012155
M07	27	194	93	a-2	1	slow	0.909772311175337	2	5.36756527023745	4.16345362526406
M07	27	194	93	a-2	1	slow	0.909772311175337	3	4.61352430690328	3.048154923334
M07	27	194	93	a-2	2	slow	0.961588045279383	1	11.8562654216968	6.38760150742035
M07	27	194	93	a-2	2	slow	0.961588045279383	2	6.43475863270057	6.25550908580923
M07	27	194	93	a-2	2	slow	0.961588045279383	3	3.56587965642384	6.50414270164011
M07	27	194	93	i-o	2	fast	0.582262270712909	1	4.01229317409894	6.81674406882732
M07	27	194	93	i-o	2	fast	0.582262270712909	2	9.01779088861026	2.44982296306155
M07	27	194	93	i-o	2	fast	0.582262270712909	3	4.46745000606351	2.7612917596466
M07	27	194	93	i-o	1	fast	0.643017579961464	1	4.19117671309873	2.76310385121272
M07	27	194	93	i-o	1	fast	0.643017579961464	2	4.72783405481061	5.05570646317731
M07	27	194	93	i-o	1	fast	0.643017579961464	3	6.40936837498207	5.23585584943146
M07	27	194	93	i-u	2	fast	0.700767973988439	1	3.89831371865867	4.55335732067523
M07	27	194	93	i-u	2	fast	0.700767973988439	2	4.20828392191968	14.3442127895823
M07	27	194	93	i-u	2	fast	0.700767973988439	3	5.64100145856812	4.65830101102662
M07	27	194	93	i-u	1	fast	0.966214947013487	1	15.0215241638597	4.70575929097338
M07	27	194	93	i-u	1	fast	0.966214947013487	2	4.80271177450146	3.02539245876361
M07	27	194	93	i-u	1	fast	0.966214947013487	3	13.2069676010612	4.16334738747176
M07	27	194	93	i-y	2	fast	0.731488988439306	1	5.57968845276382	5.86105170203119
M07	27	194	93	i-y	2	fast	0.731488988439306	2	5.60580819505528	21.4154456713458
M07	27	194	93	i-y	2	fast	0.731488988439306	3	2.78843769943846	9.51722894754749
M07	27	194	93	i-y	1	fast	0.593795804431599	1	3.44861713880376	7.97367993114384
M07	27	194	93	i-y	1	fast	0.593795804431599	2	7.48749393684491	3.99700197899093
M07	27	194	93	i-y	1	fast	0.593795804431599	3	8.64847297989393	4.29397504195566
M07	27	194	93	i-2	2	fast	0.596379267822736	1	3.84504220001256	7.42643673777838
M07	27	194	93	i-2	2	fast	0.596379267822736	2	3.00442056796298	4.70342069584443
M07	27	194	93	i-2	2	fast	0.596379267822736	3	5.61904187367139	3.72980822233565
M07	27	194	93	i-2	1	fast	0.568277753371869	1	3.65777566135586	8.86714515648927
M07	27	194	93	i-2	1	fast	0.568277753371869	2	4.06319500323679	3.61135666575685
M07	27	194	93	i-2	1	fast	0.568277753371869	3	13.7827046447355	4.95736505823103
M07	27	194	93	e-o	2	fast	0.928427409441233	1	4.91262148172248	7.84280738443695
M07	27	194	93	e-o	2	fast	0.928427409441233	2	4.40724852851862	5.25643855221771
M07	27	194	93	e-o	2	fast	0.928427409441233	3	4.84358598428323	4.73007413189075
M07	27	194	93	e-o	1	fast	0.944380475915222	1	5.32589706975938	10.9978817852679
M07	27	194	93	e-o	1	fast	0.944380475915222	2	10.4795169138451	14.5506577686863
M07	27	194	93	e-o	1	fast	0.944380475915222	3	8.22754330874803	5.88133957924733
M07	27	194	93	e-u	2	fast	1.03539024470135	1	33.42782276073	7.91274235231499
M07	27	194	93	e-u	2	fast	1.03539024470135	2	30.6952446088361	4.70966677268486
M07	27	194	93	e-u	2	fast	1.03539024470135	3	8.77863864137464	8.57268050047717
M07	27	194	93	e-u	1	fast	1.25675969267823	1	6.73082086862443	7.77219201322013
M07	27	194	93	e-u	1	fast	1.25675969267823	2	13.0157515720672	5.62574596283457
M07	27	194	93	e-u	1	fast	1.25675969267823	3	6.20888602403797	5.67102966196457
M07	27	194	93	e-y	2	fast	0.945758884393064	1	4.8023673461864	6.42479316423884
M07	27	194	93	e-y	2	fast	0.945758884393064	2	7.46832989270744	8.0338239416977
M07	27	194	93	e-y	2	fast	0.945758884393064	3	5.48882627329008	7.20731635172996
M07	27	194	93	e-y	1	fast	1.04333525626204	1	13.7327026475589	7.56279310988046
M07	27	194	93	e-y	1	fast	1.04333525626204	2	6.2559547124081	5.74193123318309
M07	27	194	93	e-y	1	fast	1.04333525626204	3	6.39141260499275	4.21614551875027
M07	27	194	93	e-2	2	fast	0.760551018304432	1	5.52024483894363	5.37800661145774
M07	27	194	93	e-2	2	fast	0.760551018304432	2	4.20865775279544	4.23952532380446
M07	27	194	93	e-2	2	fast	0.760551018304432	3	3.41137224505096	3.2884855547884
M07	27	194	93	e-2	1	fast	0.871655917148362	1	4.96310441759088	7.57344399561403
M07	27	194	93	e-2	1	fast	0.871655917148362	2	4.92693557999123	5.4576140284139
M07	27	194	93	e-2	1	fast	0.871655917148362	3	5.36190481784668	4.21169531767544
M07	27	194	93	E-o	2	fast	0.893322456647399	1	7.30638709144502	7.02808161461767
M07	27	194	93	E-o	2	fast	0.893322456647399	2	6.41388278502777	14.4468017752843
M07	27	194	93	E-o	2	fast	0.893322456647399	3	5.54328893275018	5.84367302359738
M07	27	194	93	E-o	1	fast	0.88404261849711	1	4.36073825580573	5.69326148743622
M07	27	194	93	E-o	1	fast	0.88404261849711	2	3.89691825878888	6.99959834597257
M07	27	194	93	E-o	1	fast	0.88404261849711	3	4.23994413325687	5.62269309755399
M07	27	194	93	E-u	2	fast	1.00768806165703	1	6.69599687905103	10.8289985289313
M07	27	194	93	E-u	2	fast	1.00768806165703	2	6.49728829734621	5.79060151771535
M07	27	194	93	E-u	2	fast	1.00768806165703	3	4.87825169882827	4.92192939488498
M07	27	194	93	E-u	1	fast	1.06941369653179	1	4.62620089172364	17.5325847341475
M07	27	194	93	E-u	1	fast	1.06941369653179	2	33.9811620891496	6.7296282638636
M07	27	194	93	E-u	1	fast	1.06941369653179	3	11.0622551801802	5.12285447580085
M07	27	194	93	E-y	2	fast	1.09931152986513	1	5.92006571466799	4.78022516958774
M07	27	194	93	E-y	2	fast	1.09931152986513	2	17.1867472870342	6.48599423665648
M07	27	194	93	E-y	2	fast	1.09931152986513	3	4.34065957549436	8.07268506894611
M07	27	194	93	E-y	1	fast	1.15750469749518	1	6.26371056335643	5.61411048601612
M07	27	194	93	E-y	1	fast	1.15750469749518	2	3.96075899773158	6.05640348798177
M07	27	194	93	E-y	1	fast	1.15750469749518	3	4.25081115392761	4.81784759856876
M07	27	194	93	E-2	2	fast	0.964082427745665	1	6.7962340142057	10.2363105533409
M07	27	194	93	E-2	2	fast	0.964082427745665	2	6.03123400489939	8.27823546262535
M07	27	194	93	E-2	2	fast	0.964082427745665	3	8.5793908997015	4.70500599809215
M07	27	194	93	E-2	1	fast	0.915441747591522	1	5.45706594711688	7.42469623455465
M07	27	194	93	E-2	1	fast	0.915441747591522	2	5.81095960968028	3.83938314444729
M07	27	194	93	E-2	1	fast	0.915441747591522	3	7.0540325460091	3.63286308896234
M07	27	194	93	a-o	2	fast	0.891369189788054	1	5.40801139090015	4.94100294048445
M07	27	194	93	a-o	2	fast	0.891369189788054	2	11.2936281933084	8.11803081153214
M07	27	194	93	a-o	2	fast	0.891369189788054	3	3.98132661878286	4.34099013531753
M07	27	194	93	a-o	1	fast	0.938540234104046	1	7.28287993372204	5.76921992749722
M07	27	194	93	a-o	1	fast	0.938540234104046	2	4.14619969797748	5.88132769096452
M07	27	194	93	a-o	1	fast	0.938540234104046	3	4.48581688510529	4.54116354510152
M07	27	194	93	a-u	2	fast	0.987978197495183	1	6.43095443746955	8.54821477454984
M07	27	194	93	a-u	2	fast	0.987978197495183	2	8.87930139873354	5.80656646865024
M07	27	194	93	a-u	2	fast	0.987978197495183	3	8.55977971307806	3.32566438741933
M07	27	194	93	a-u	1	fast	1.05009669171484	1	3.42204933117302	3.96684081304934
M07	27	194	93	a-u	1	fast	1.05009669171484	2	4.77042469236813	21.5582173018377
M07	27	194	93	a-u	1	fast	1.05009669171484	3	6.31939000061893	4.22291775292113
M07	27	194	93	a-y	2	fast	0.977623662813102	1	4.71536571433354	5.83585301444191
M07	27	194	93	a-y	2	fast	0.977623662813102	2	10.5013839937732	6.8075860201868
M07	27	194	93	a-y	2	fast	0.977623662813102	3	5.50301627460883	4.21904083856996
M07	27	194	93	a-y	1	fast	1.10528092774566	1	7.62735298374518	4.34243072868738
M07	27	194	93	a-y	1	fast	1.10528092774566	2	5.3902618315701	7.04972292429737
M07	27	194	93	a-y	1	fast	1.10528092774566	3	8.81958020453387	38.0621974335053
M07	27	194	93	a-2	1	fast	1.02197415992293	1	9.91327610813819	7.52551847928278
M07	27	194	93	a-2	1	fast	1.02197415992293	2	6.09291563057498	4.0155966577137
M07	27	194	93	a-2	1	fast	1.02197415992293	3	5.81935944316486	4.26074177388131
M07	27	194	93	a-2	2	fast	1.16134565703276	1	8.40535181251357	7.71654029320394
M07	27	194	93	a-2	2	fast	1.16134565703276	2	7.92929688112945	9.42743924421996
M07	27	194	93	a-2	2	fast	1.16134565703276	3	7.6191340882368	9.21647166782387
M08	25	186	70	i-o	2	slow	0.294943835260116	1	4.22977199804069	1.68905675116158
M08	25	186	70	i-o	2	slow	0.294943835260116	2	1.40872295465626	1.63739135560242
M08	25	186	70	i-o	2	slow	0.294943835260116	3	1.49270760361997	3.53377423683718
M08	25	186	70	i-o	1	slow	0.328706608863198	1	4.77865224187247	1.43744160316328
M08	25	186	70	i-o	1	slow	0.328706608863198	2	1.71278671701814	3.65640155551323
M08	25	186	70	i-o	1	slow	0.328706608863198	3	2.59394720407906	1.61195245008252
M08	25	186	70	i-u	2	slow	0.219238060693642	1	1.21787823020312	0.669932101490172
M08	25	186	70	i-u	2	slow	0.219238060693642	2	1.68963014405779	0.696505695785699
M08	25	186	70	i-u	2	slow	0.219238060693642	3	1.34286234369662	1.2288861084712
M08	25	186	70	i-u	1	slow	0.234289507707129	1	1.5998416051225	1.48400912340141
M08	25	186	70	i-u	1	slow	0.234289507707129	2	1.35787473713501	0.904094326154225
M08	25	186	70	i-u	1	slow	0.234289507707129	3	9.52633460318539	1.75308045195133
M08	25	186	70	i-y	2	slow	0.152938253371869	1	0.855208489285117	0.465573063144587
M08	25	186	70	i-y	2	slow	0.152938253371869	2	0.972835899542917	0.442533337893126
M08	25	186	70	i-y	2	slow	0.152938253371869	3	0.741047249992247	0.535070294085487
M08	25	186	70	i-y	1	slow	0.19018416088632	1	1.45446571525754	1.18683539371781
M08	25	186	70	i-y	1	slow	0.19018416088632	2	1.65230198952349	0.859194471988758
M08	25	186	70	i-y	1	slow	0.19018416088632	3	1.08458584823722	0.632755747855503
M08	25	186	70	i-2	2	slow	0.23357448265896	1	1.36777567879155	1.63110214419091
M08	25	186	70	i-2	2	slow	0.23357448265896	2	2.09697810036434	0.932512338673317
M08	25	186	70	i-2	2	slow	0.23357448265896	3	0.960662720659716	0.76115831062058
M08	25	186	70	i-2	1	slow	0.179959675337187	1	1.22857412546762	0.899931931798167
M08	25	186	70	i-2	1	slow	0.179959675337187	2	1.32811412288337	0.642271802964574
M08	25	186	70	i-2	1	slow	0.179959675337187	3	1.16259085750488	0.633296358783762
M08	25	186	70	e-o	2	slow	0.368617037572254	1	3.21285817660151	2.10518200908127
M08	25	186	70	e-o	2	slow	0.368617037572254	2	2.41930403028563	2.54860494776587
M08	25	186	70	e-o	2	slow	0.368617037572254	3	8.84647088425868	1.97215159656006
M08	25	186	70	e-o	1	slow	0.364005306358382	1	2.77895139880515	1.66926023873105
M08	25	186	70	e-o	1	slow	0.364005306358382	2	2.42899286334247	3.17052335683438
M08	25	186	70	e-o	1	slow	0.364005306358382	3	2.92897311322957	1.27595678543483
M08	25	186	70	e-u	2	slow	0.333958163776493	1	2.55399679036546	1.13306291488933
M08	25	186	70	e-u	2	slow	0.333958163776493	2	4.88815926895434	2.47948632995008
M08	25	186	70	e-u	2	slow	0.333958163776493	3	2.27221548838921	1.85402645907476
M08	25	186	70	e-u	1	slow	0.296238395953757	1	2.32069765072946	1.18009890359363
M08	25	186	70	e-u	1	slow	0.296238395953757	2	2.23525583594457	1.06191718797735
M08	25	186	70	e-u	1	slow	0.296238395953757	3	1.60465748146915	1.37820403378254
M08	25	186	70	e-y	2	slow	0.245408909441233	1	1.6775820381171	1.41093000299429
M08	25	186	70	e-y	2	slow	0.245408909441233	2	1.99093619166317	1.4930357003804
M08	25	186	70	e-y	2	slow	0.245408909441233	3	1.56759747657464	1.012126143649
M08	25	186	70	e-y	1	slow	0.207060978805395	1	1.66206223256686	1.39892642065722
M08	25	186	70	e-y	1	slow	0.207060978805395	2	2.40359084624117	0.782275274571823
M08	25	186	70	e-y	1	slow	0.207060978805395	3	1.62973889067455	1.24575695553313
M08	25	186	70	e-2	2	slow	0.229718632947977	1	1.25607891690034	0.738887374846749
M08	25	186	70	e-2	2	slow	0.229718632947977	2	1.50620402641458	0.841254178594603
M08	25	186	70	e-2	2	slow	0.229718632947977	3	3.29525324305362	0.57857470179296
M08	25	186	70	e-2	1	slow	0.193808157032755	1	1.27091945055311	1.20833127859733
M08	25	186	70	e-2	1	slow	0.193808157032755	2	1.17054364229735	1.59158926953027
M08	25	186	70	e-2	1	slow	0.193808157032755	3	1.37309386259735	1.22429742466528
M08	25	186	70	E-o	2	slow	0.29551783044316	1	5.00336567473897	0.892119711259283
M08	25	186	70	E-o	2	slow	0.29551783044316	2	1.78667564900967	1.5381699259218
M08	25	186	70	E-o	2	slow	0.29551783044316	3	3.7420345206307	1.95927021527287
M08	25	186	70	E-o	1	slow	0.405893053949904	1	3.74781968566138	1.95501996304399
M08	25	186	70	E-o	1	slow	0.405893053949904	2	2.26659540761093	6.1641114569148
M08	25	186	70	E-o	1	slow	0.405893053949904	3	2.2084370526229	2.9512128898282
M08	25	186	70	E-u	2	slow	0.390071980732177	1	2.81941778277513	1.12504446637264
M08	25	186	70	E-u	2	slow	0.390071980732177	2	2.19277942814508	1.65509700841318
M08	25	186	70	E-u	2	slow	0.390071980732177	3	1.81398091509702	2.18001794958569
M08	25	186	70	E-u	1	slow	0.288438219653179	1	4.68127929654984	1.43737732920215
M08	25	186	70	E-u	1	slow	0.288438219653179	2	1.98266255910712	1.36743050007225
M08	25	186	70	E-u	1	slow	0.288438219653179	3	1.46485214130212	1.14187312839957
M08	25	186	70	E-y	2	slow	0.236130373795761	1	1.4851295095628	0.985716233125265
M08	25	186	70	E-y	2	slow	0.236130373795761	2	1.718478092566	1.18426632715603
M08	25	186	70	E-y	2	slow	0.236130373795761	3	2.35349084086111	2.02810151905728
M08	25	186	70	E-y	1	slow	0.252074895953757	1	1.64694414406677	1.24374317339299
M08	25	186	70	E-y	1	slow	0.252074895953757	2	1.78024576795424	1.18979931025338
M08	25	186	70	E-y	1	slow	0.252074895953757	3	1.24327499542903	0.780583069908073
M08	25	186	70	E-2	2	slow	0.223427784200385	1	2.56891110610386	1.93430040376475
M08	25	186	70	E-2	2	slow	0.223427784200385	2	1.14044172818845	1.36053392128219
M08	25	186	70	E-2	2	slow	0.223427784200385	3	1.51983004286021	1.42466517461442
M08	25	186	70	E-2	1	slow	0.213994645472062	1	2.51196478371444	1.15765246321724
M08	25	186	70	E-2	1	slow	0.213994645472062	2	1.34238978161613	4.91098026450551
M08	25	186	70	E-2	1	slow	0.213994645472062	3	1.3965197311159	1.04021353165468
M08	25	186	70	a-o	2	slow	0.29062239017341	1	2.15103082494794	1.4337184258936
M08	25	186	70	a-o	2	slow	0.29062239017341	2	1.91112701519864	0.95945867533175
M08	25	186	70	a-o	2	slow	0.29062239017341	3	1.49249377229235	1.13850621838737
M08	25	186	70	a-o	1	slow	0.282120179190751	1	2.50706917475873	1.35309226094478
M08	25	186	70	a-o	1	slow	0.282120179190751	2	1.70204824135697	1.10638452020045
M08	25	186	70	a-o	1	slow	0.282120179190751	3	1.88521186893646	1.3737644880775
M08	25	186	70	a-u	2	slow	0.281730400770713	1	1.7283682365162	0.728229732842133
M08	25	186	70	a-u	2	slow	0.281730400770713	2	1.57000543790396	0.852122209498768
M08	25	186	70	a-u	2	slow	0.281730400770713	3	1.79098128008358	1.41247721295896
M08	25	186	70	a-u	1	slow	0.34860024566474	1	5.70506731366051	0.909474987078934
M08	25	186	70	a-u	1	slow	0.34860024566474	2	1.58803211526494	2.44202212946288
M08	25	186	70	a-u	1	slow	0.34860024566474	3	2.97130031509227	0.874963220301465
M08	25	186	70	a-y	2	slow	0.20118596628131	1	0.868169259313699	0.453011483378022
M08	25	186	70	a-y	2	slow	0.20118596628131	2	0.773071358998503	1.04016542348147
M08	25	186	70	a-y	2	slow	0.20118596628131	3	0.889668868551189	2.14768573252159
M08	25	186	70	a-y	1	slow	0.227672140655106	1	1.03153270899125	0.685469466191698
M08	25	186	70	a-y	1	slow	0.227672140655106	2	1.53122271297157	0.855591705144266
M08	25	186	70	a-y	1	slow	0.227672140655106	3	0.98669127488272	0.74454877078127
M08	25	186	70	a-2	1	slow	0.216010653179191	1	0.955975455711909	0.586890754525666
M08	25	186	70	a-2	1	slow	0.216010653179191	2	3.30238336389553	0.768875413604563
M08	25	186	70	a-2	1	slow	0.216010653179191	3	1.03337705374481	0.998755040454883
M08	25	186	70	a-2	2	slow	0.441287268786127	1	2.48350032566592	1.82662426345973
M08	25	186	70	a-2	2	slow	0.441287268786127	2	2.74091742877929	1.4859306680108
M08	25	186	70	a-2	2	slow	0.441287268786127	3	3.04100281031684	1.10113833671618
M08	25	186	70	i-o	2	fast	0.434148479768786	1	2.71033118824373	2.15911496158977
M08	25	186	70	i-o	2	fast	0.434148479768786	2	2.28451963263759	2.31321754410699
M08	25	186	70	i-o	2	fast	0.434148479768786	3	1.75314199224704	5.18102516474143
M08	25	186	70	i-o	1	fast	0.408834887283237	1	5.01322320235619	3.85538293543134
M08	25	186	70	i-o	1	fast	0.408834887283237	2	2.6311394972948	1.9701959664413
M08	25	186	70	i-o	1	fast	0.408834887283237	3	2.13433760358561	2.52349088768262
M08	25	186	70	i-u	2	fast	0.278134292870906	1	2.43287229054658	1.05874021923638
M08	25	186	70	i-u	2	fast	0.278134292870906	2	7.18584111218472	0.873693911947523
M08	25	186	70	i-u	2	fast	0.278134292870906	3	3.07361159247189	1.35715954892388
M08	25	186	70	i-u	1	fast	0.257609975915222	1	1.89503054230656	1.74839180143459
M08	25	186	70	i-u	1	fast	0.257609975915222	2	1.84251105850413	0.85935435247387
M08	25	186	70	i-u	1	fast	0.257609975915222	3	2.03739094556912	3.46111386387758
M08	25	186	70	i-y	2	fast	0.1761340761079	1	1.69521336351191	5.57618812951158
M08	25	186	70	i-y	2	fast	0.1761340761079	2	1.18839204700964	1.00025801185712
M08	25	186	70	i-y	2	fast	0.1761340761079	3	1.13887302835726	4.26155024445683
M08	25	186	70	i-y	1	fast	0.161829823699422	1	3.77448534409649	0.860363406504193
M08	25	186	70	i-y	1	fast	0.161829823699422	2	4.41766318155407	1.42580975368603
M08	25	186	70	i-y	1	fast	0.161829823699422	3	1.01065197278614	1.15414287805707
M08	25	186	70	i-2	2	fast	0.185077363198459	1	1.52750762026204	1.79233965587675
M08	25	186	70	i-2	2	fast	0.185077363198459	2	0.999539815241306	5.17606549770462
M08	25	186	70	i-2	2	fast	0.185077363198459	3	4.00900887698077	6.22846093643645
M08	25	186	70	i-2	1	fast	0.226207924855491	1	1.13482799542155	1.49766478154927
M08	25	186	70	i-2	1	fast	0.226207924855491	2	1.34372828651334	1.7394808747955
M08	25	186	70	i-2	1	fast	0.226207924855491	3	2.08272545704942	6.21691863360755
M08	25	186	70	e-o	2	fast	0.380134606936416	1	3.2389619051697	2.71328208734244
M08	25	186	70	e-o	2	fast	0.380134606936416	2	2.68439687236571	1.9821628801885
M08	25	186	70	e-o	2	fast	0.380134606936416	3	2.84208726664129	2.47219225776658
M08	25	186	70	e-o	1	fast	0.383667442196532	1	2.78263805297412	2.20633036509167
M08	25	186	70	e-o	1	fast	0.383667442196532	2	2.48382828549907	1.73357702100984
M08	25	186	70	e-o	1	fast	0.383667442196532	3	2.35277075047024	2.00230040685021
M08	25	186	70	e-u	2	fast	0.282700060693642	1	4.75910069907582	1.25892089262748
M08	25	186	70	e-u	2	fast	0.282700060693642	2	2.94930149051908	3.16905086127143
M08	25	186	70	e-u	2	fast	0.282700060693642	3	1.4998064074077	2.00314506072432
M08	25	186	70	e-u	1	fast	0.196221557803468	1	1.31474041530891	2.35429586460082
M08	25	186	70	e-u	1	fast	0.196221557803468	2	1.86315564738998	1.2113855010828
M08	25	186	70	e-u	1	fast	0.196221557803468	3	1.19113437004749	2.09959275586212
M08	25	186	70	e-y	2	fast	0.193988633911368	1	1.7673838276617	1.16835710063744
M08	25	186	70	e-y	2	fast	0.193988633911368	2	1.05179276370553	1.38955806099559
M08	25	186	70	e-y	2	fast	0.193988633911368	3	0.721788209783146	0.805419869211128
M08	25	186	70	e-y	1	fast	0.200786511560694	1	1.80583723195316	1.28161976953798
M08	25	186	70	e-y	1	fast	0.200786511560694	2	2.62998615350761	1.58936649940854
M08	25	186	70	e-y	1	fast	0.200786511560694	3	0.97385007486556	2.36287973364638
M08	25	186	70	e-2	2	fast	NaN	1	NaN	NaN
M08	25	186	70	e-2	2	fast	NaN	2	NaN	NaN
M08	25	186	70	e-2	2	fast	NaN	3	NaN	NaN
M08	25	186	70	e-2	1	fast	0.252995375722543	1	1.75852877102031	0.910272430607409
M08	25	186	70	e-2	1	fast	0.252995375722543	2	1.74316859017812	1.59302116229338
M08	25	186	70	e-2	1	fast	0.252995375722543	3	1.61266048437838	1.53240726273509
M08	25	186	70	E-o	2	fast	0.358478477842004	1	3.88373594511562	2.97971607155947
M08	25	186	70	E-o	2	fast	0.358478477842004	2	3.30418862030726	1.74602342970122
M08	25	186	70	E-o	2	fast	0.358478477842004	3	1.37983693669034	2.21399585695177
M08	25	186	70	E-o	1	fast	0.331126753371869	1	4.9537169145913	2.0698257856194
M08	25	186	70	E-o	1	fast	0.331126753371869	2	2.23560324775624	1.95349470806455
M08	25	186	70	E-o	1	fast	0.331126753371869	3	4.37693254802296	0.98815109159796
M08	25	186	70	E-u	2	fast	NaN	1	NaN	NaN
M08	25	186	70	E-u	2	fast	NaN	2	NaN	NaN
M08	25	186	70	E-u	2	fast	NaN	3	NaN	NaN
M08	25	186	70	E-u	1	fast	0.316199359344894	1	2.66453800641129	2.48293561272839
M08	25	186	70	E-u	1	fast	0.316199359344894	2	2.50384452274809	3.44163713874624
M08	25	186	70	E-u	1	fast	0.316199359344894	3	1.8972803795932	2.71013548404467
M08	25	186	70	E-y	2	fast	0.244073416184971	1	1.33947946491006	1.18877300254027
M08	25	186	70	E-y	2	fast	0.244073416184971	2	5.93834198951962	0.880397865081764
M08	25	186	70	E-y	2	fast	0.244073416184971	3	2.00254513598782	0.941830053975429
M08	25	186	70	E-y	1	fast	0.21643004238921	1	2.26842169071093	1.36182090581402
M08	25	186	70	E-y	1	fast	0.21643004238921	2	1.70015760476777	0.854110347850941
M08	25	186	70	E-y	1	fast	0.21643004238921	3	2.93229457938148	1.15096246413731
M08	25	186	70	E-2	2	fast	0.243072483622351	1	1.80145773629189	1.52768493677524
M08	25	186	70	E-2	2	fast	0.243072483622351	2	1.5711285155911	1.05409483491674
M08	25	186	70	E-2	2	fast	0.243072483622351	3	8.69671517823768	0.891562253015459
M08	25	186	70	E-2	1	fast	0.240722431599229	1	1.88697673149242	1.30410880883972
M08	25	186	70	E-2	1	fast	0.240722431599229	2	2.17718492545474	1.14377911830671
M08	25	186	70	E-2	1	fast	0.240722431599229	3	2.15969758570518	1.60562106580671
M08	25	186	70	a-o	2	fast	0.294023428709056	1	1.41303405750389	1.42657447395851
M08	25	186	70	a-o	2	fast	0.294023428709056	2	1.82377852614771	2.07644213884762
M08	25	186	70	a-o	2	fast	0.294023428709056	3	1.8645131996345	1.67219843091559
M08	25	186	70	a-o	1	fast	0.311639693641619	1	1.80274650467873	2.15469560411688
M08	25	186	70	a-o	1	fast	0.311639693641619	2	2.37171323593624	1.90860556205599
M08	25	186	70	a-o	1	fast	0.311639693641619	3	0.897815260628246	1.8226004617821
M08	25	186	70	a-u	2	fast	NaN	1	NaN	NaN
M08	25	186	70	a-u	2	fast	NaN	2	NaN	NaN
M08	25	186	70	a-u	2	fast	NaN	3	NaN	NaN
M08	25	186	70	a-u	1	fast	0.36425955105973	1	2.5821884644216	1.98557585191968
M08	25	186	70	a-u	1	fast	0.36425955105973	2	2.12360121950195	1.42766063283359
M08	25	186	70	a-u	1	fast	0.36425955105973	3	2.41325786718791	2.74581125237872
M08	25	186	70	a-y	2	fast	0.161190953757225	1	1.22025823089197	1.02280988581572
M08	25	186	70	a-y	2	fast	0.161190953757225	2	1.00203444214037	0.580666555223586
M08	25	186	70	a-y	2	fast	0.161190953757225	3	1.15419775756782	0.659165781050378
M08	25	186	70	a-y	1	fast	NaN	1	NaN	NaN
M08	25	186	70	a-y	1	fast	NaN	2	NaN	NaN
M08	25	186	70	a-y	1	fast	NaN	3	NaN	NaN
M08	25	186	70	a-2	1	fast	0.170354603082852	1	1.10109956645562	1.14294499660138
M08	25	186	70	a-2	1	fast	0.170354603082852	2	0.652943817938498	1.87856274845803
M08	25	186	70	a-2	1	fast	0.170354603082852	3	1.11968829292622	0.970578453769296
M08	25	186	70	a-2	2	fast	0.216478174373796	1	4.53521865905446	0.706353126025865
M08	25	186	70	a-2	2	fast	0.216478174373796	2	2.12998046608788	6.64919470726065
M08	25	186	70	a-2	2	fast	0.216478174373796	3	1.37382984093772	1.63008447965016
M09	25	180	66	i-o	2	slow	0.0959179865125241	1	0.876874845080374	0.364683804273031
M09	25	180	66	i-o	2	slow	0.0959179865125241	2	0.487429317425194	0.581145043416771
M09	25	180	66	i-o	2	slow	0.0959179865125241	3	0.414057496065942	0.519332256419756
M09	25	180	66	i-o	1	slow	NaN	1	NaN	NaN
M09	25	180	66	i-o	1	slow	NaN	2	NaN	NaN
M09	25	180	66	i-o	1	slow	NaN	3	NaN	NaN
M09	25	180	66	i-u	2	slow	0.11803760982659	1	0.628487492915357	0.475754128356825
M09	25	180	66	i-u	2	slow	0.11803760982659	2	0.280785703431417	0.371102820189965
M09	25	180	66	i-u	2	slow	0.11803760982659	3	0.256621925742084	0.502928309473157
M09	25	180	66	i-u	1	slow	NaN	1	NaN	NaN
M09	25	180	66	i-u	1	slow	NaN	2	NaN	NaN
M09	25	180	66	i-u	1	slow	NaN	3	NaN	NaN
M09	25	180	66	i-y	2	slow	0.154790317919075	1	0.256258041845812	1.86575739763616
M09	25	180	66	i-y	2	slow	0.154790317919075	2	0.614833432587425	0.802767630355709
M09	25	180	66	i-y	2	slow	0.154790317919075	3	1.03986683980632	0.576070354284718
M09	25	180	66	i-y	1	slow	0.176557379576108	1	0.626187724501172	1.60213031213852
M09	25	180	66	i-y	1	slow	0.176557379576108	2	0.469087828735288	0.798656580557218
M09	25	180	66	i-y	1	slow	0.176557379576108	3	0.456602707172821	0.682747088536581
M09	25	180	66	i-2	2	slow	NaN	1	NaN	NaN
M09	25	180	66	i-2	2	slow	NaN	2	NaN	NaN
M09	25	180	66	i-2	2	slow	NaN	3	NaN	NaN
M09	25	180	66	i-2	1	slow	0.138722295761079	1	0.502263440110131	1.00094452527518
M09	25	180	66	i-2	1	slow	0.138722295761079	2	0.709659516570292	0.584197394838662
M09	25	180	66	i-2	1	slow	0.138722295761079	3	0.484031106766477	0.586163967946244
M09	25	180	66	e-o	2	slow	0.218531331406551	1	0.925877998505115	0.712078431168156
M09	25	180	66	e-o	2	slow	0.218531331406551	2	0.602298161540057	1.13136927684906
M09	25	180	66	e-o	2	slow	0.218531331406551	3	0.622030722558411	1.35226243337094
M09	25	180	66	e-o	1	slow	0.325943673410405	1	3.39925190211608	2.11335312082056
M09	25	180	66	e-o	1	slow	0.325943673410405	2	1.24469499342114	1.04204836595707
M09	25	180	66	e-o	1	slow	0.325943673410405	3	0.616320595522794	1.02123892406227
M09	25	180	66	e-u	2	slow	0.321370926782274	1	1.76896237350343	1.65670368334566
M09	25	180	66	e-u	2	slow	0.321370926782274	2	0.909126724426316	1.20831179236453
M09	25	180	66	e-u	2	slow	0.321370926782274	3	1.35261851505724	1.36841756790556
M09	25	180	66	e-u	1	slow	0.405276968208093	1	1.64556963536425	2.4234984454136
M09	25	180	66	e-u	1	slow	0.405276968208093	2	1.48023605539119	0.927019838626509
M09	25	180	66	e-u	1	slow	0.405276968208093	3	0.597300910276354	1.15356959117884
M09	25	180	66	e-y	2	slow	0.26714010211946	1	1.81893002757109	0.964108498952515
M09	25	180	66	e-y	2	slow	0.26714010211946	2	1.12206613933326	1.00834999388298
M09	25	180	66	e-y	2	slow	0.26714010211946	3	1.8934318569438	0.987089837470139
M09	25	180	66	e-y	1	slow	0.256111368015414	1	1.20894883597542	0.879427633394065
M09	25	180	66	e-y	1	slow	0.256111368015414	2	1.20739672936426	1.33526612480756
M09	25	180	66	e-y	1	slow	0.256111368015414	3	0.774909533699461	1.11498050360834
M09	25	180	66	e-2	2	slow	0.38611963583815	1	1.03381698186622	2.29335767337893
M09	25	180	66	e-2	2	slow	0.38611963583815	2	0.746016592089562	2.60454565180837
M09	25	180	66	e-2	2	slow	0.38611963583815	3	1.1885734676909	1.89019527297
M09	25	180	66	e-2	1	slow	0.396742994219653	1	1.76474512673416	2.34177824169538
M09	25	180	66	e-2	1	slow	0.396742994219653	2	2.220684299586	1.95294582536216
M09	25	180	66	e-2	1	slow	0.396742994219653	3	0.728999246967919	1.49510870344544
M09	25	180	66	E-o	2	slow	0.268587592485549	1	1.18846507728768	1.34369169664513
M09	25	180	66	E-o	2	slow	0.268587592485549	2	1.14074530741857	1.18026175047725
M09	25	180	66	E-o	2	slow	0.268587592485549	3	1.35774402306197	1.26569505333747
M09	25	180	66	E-o	1	slow	0.354831829479769	1	3.04115724639166	2.90176384877417
M09	25	180	66	E-o	1	slow	0.354831829479769	2	1.44393213949294	4.44329502856376
M09	25	180	66	E-o	1	slow	0.354831829479769	3	1.20598248532638	1.81486852603374
M09	25	180	66	E-u	2	slow	0.568789560693642	1	2.26417677110953	2.83075319878781
M09	25	180	66	E-u	2	slow	0.568789560693642	2	3.80062971555724	1.53594048246778
M09	25	180	66	E-u	2	slow	0.568789560693642	3	5.51971191118539	2.21893136490128
M09	25	180	66	E-u	1	slow	0.363982942196532	1	1.99015399782545	1.34507961470152
M09	25	180	66	E-u	1	slow	0.363982942196532	2	2.02161538309542	1.24160632746183
M09	25	180	66	E-u	1	slow	0.363982942196532	3	1.13768327525845	8.95597018628332
M09	25	180	66	E-y	2	slow	0.305500585741811	1	1.28743840216799	1.32531562161489
M09	25	180	66	E-y	2	slow	0.305500585741811	2	0.955164587130427	0.883221081078806
M09	25	180	66	E-y	2	slow	0.305500585741811	3	1.91269276570101	1.31412203807073
M09	25	180	66	E-y	1	slow	0.51046516955684	1	3.11328054834108	3.12900579339687
M09	25	180	66	E-y	1	slow	0.51046516955684	2	14.0455463473104	2.00654935344985
M09	25	180	66	E-y	1	slow	0.51046516955684	3	1.44131660717577	3.35816333782315
M09	25	180	66	E-2	2	slow	0.362237072254335	1	0.812473582670985	2.51564331750752
M09	25	180	66	E-2	2	slow	0.362237072254335	2	1.2085334366573	1.39757225418275
M09	25	180	66	E-2	2	slow	0.362237072254335	3	6.93174847144859	1.32501033912979
M09	25	180	66	E-2	1	slow	0.339149385356455	1	0.814544822732126	1.13809468189268
M09	25	180	66	E-2	1	slow	0.339149385356455	2	1.83650040600014	1.57925159045693
M09	25	180	66	E-2	1	slow	0.339149385356455	3	0.945274898960189	1.50935065994298
M09	25	180	66	a-o	2	slow	0.325132068400771	1	1.49026072794044	2.02536818495968
M09	25	180	66	a-o	2	slow	0.325132068400771	2	0.996149080444784	1.1730745865604
M09	25	180	66	a-o	2	slow	0.325132068400771	3	1.72115616610617	1.39794339330321
M09	25	180	66	a-o	1	slow	0.6582935	1	3.30718531525291	6.9487978998046
M09	25	180	66	a-o	1	slow	0.6582935	2	2.15770610751547	2.51696031094465
M09	25	180	66	a-o	1	slow	0.6582935	3	1.65293946193009	2.15828552843267
M09	25	180	66	a-u	2	slow	0.64143766088632	1	3.95252189290733	5.0927326552246
M09	25	180	66	a-u	2	slow	0.64143766088632	2	4.49489170962858	2.44136371327717
M09	25	180	66	a-u	2	slow	0.64143766088632	3	2.15297185065201	3.78601681664655
M09	25	180	66	a-u	1	slow	0.732447649325626	1	14.5519486265398	5.92904280247546
M09	25	180	66	a-u	1	slow	0.732447649325626	2	9.39925641380365	2.00051437841363
M09	25	180	66	a-u	1	slow	0.732447649325626	3	3.28885674189281	3.99489189608973
M09	25	180	66	a-y	2	slow	0.380365724470135	1	2.01871831279293	2.29566490825067
M09	25	180	66	a-y	2	slow	0.380365724470135	2	1.11570250253454	1.04904289293653
M09	25	180	66	a-y	2	slow	0.380365724470135	3	1.74437349597337	1.37298968112948
M09	25	180	66	a-y	1	slow	NaN	1	NaN	NaN
M09	25	180	66	a-y	1	slow	NaN	2	NaN	NaN
M09	25	180	66	a-y	1	slow	NaN	3	NaN	NaN
M09	25	180	66	a-2	1	slow	0.472748819845857	1	1.21345997600012	1.3022375712289
M09	25	180	66	a-2	1	slow	0.472748819845857	2	2.22116073595608	2.58988427982511
M09	25	180	66	a-2	1	slow	0.472748819845857	3	1.59611490919964	2.00609473386252
M09	25	180	66	a-2	2	slow	NaN	1	NaN	NaN
M09	25	180	66	a-2	2	slow	NaN	2	NaN	NaN
M09	25	180	66	a-2	2	slow	NaN	3	NaN	NaN
M09	25	180	66	i-o	2	fast	0.150398010597303	1	0.630002182224148	1.07341331067927
M09	25	180	66	i-o	2	fast	0.150398010597303	2	1.10655505026328	1.06394546711901
M09	25	180	66	i-o	2	fast	0.150398010597303	3	0.597049841258212	1.41897909233132
M09	25	180	66	i-o	1	fast	0.204198798651252	1	0.866501424851252	1.4306971367277
M09	25	180	66	i-o	1	fast	0.204198798651252	2	0.802733883422297	1.26672872615216
M09	25	180	66	i-o	1	fast	0.204198798651252	3	1.64067938495555	0.746197481651179
M09	25	180	66	i-u	2	fast	0.227940947976879	1	1.05719075212692	11.6423299902072
M09	25	180	66	i-u	2	fast	0.227940947976879	2	0.697129979723761	1.25489939812525
M09	25	180	66	i-u	2	fast	0.227940947976879	3	0.668787664888479	3.04826151285592
M09	25	180	66	i-u	1	fast	0.273119917148362	1	1.34019310924563	0.935739584547511
M09	25	180	66	i-u	1	fast	0.273119917148362	2	0.992222128020318	2.17090101403582
M09	25	180	66	i-u	1	fast	0.273119917148362	3	0.779324299452799	1.31020407743885
M09	25	180	66	i-y	2	fast	0.12150073699422	1	0.440521663140951	0.629905738369104
M09	25	180	66	i-y	2	fast	0.12150073699422	2	0.90592924675077	0.437295751135491
M09	25	180	66	i-y	2	fast	0.12150073699422	3	0.444954125919546	0.697674730865614
M09	25	180	66	i-y	1	fast	0.179272407514451	1	0.884487849008562	1.59861867941329
M09	25	180	66	i-y	1	fast	0.179272407514451	2	0.516111910281439	8.35693817041579
M09	25	180	66	i-y	1	fast	0.179272407514451	3	0.666054273844219	0.906903062513121
M09	25	180	66	i-2	2	fast	0.256584244701349	1	1.48764471164734	1.59761521365306
M09	25	180	66	i-2	2	fast	0.256584244701349	2	1.36509125275556	0.972451691485371
M09	25	180	66	i-2	2	fast	0.256584244701349	3	0.872298939497388	1.49362338485651
M09	25	180	66	i-2	1	fast	NaN	1	NaN	NaN
M09	25	180	66	i-2	1	fast	NaN	2	NaN	NaN
M09	25	180	66	i-2	1	fast	NaN	3	NaN	NaN
M09	25	180	66	e-o	2	fast	0.198969902697495	1	1.03575349442914	1.53668802650438
M09	25	180	66	e-o	2	fast	0.198969902697495	2	0.770699042158259	1.29280700623357
M09	25	180	66	e-o	2	fast	0.198969902697495	3	0.657390176236549	2.02923471550315
M09	25	180	66	e-o	1	fast	0.157653710019268	1	1.08258198004799	1.1168617002177
M09	25	180	66	e-o	1	fast	0.157653710019268	2	0.67703352234797	1.80809190874848
M09	25	180	66	e-o	1	fast	0.157653710019268	3	1.07806039064728	0.476978265617732
M09	25	180	66	e-u	2	fast	0.245526813102119	1	0.930890317402033	1.30732360785728
M09	25	180	66	e-u	2	fast	0.245526813102119	2	1.24891569944378	2.24132769104402
M09	25	180	66	e-u	2	fast	0.245526813102119	3	1.07338622385995	1.49475741011734
M09	25	180	66	e-u	1	fast	0.19172780539499	1	0.730686558657325	1.91404342442754
M09	25	180	66	e-u	1	fast	0.19172780539499	2	1.27255566951085	0.808751757673751
M09	25	180	66	e-u	1	fast	0.19172780539499	3	0.819104125413416	0.586241357245801
M09	25	180	66	e-y	2	fast	0.154576896917148	1	0.570646185976875	3.94011245089555
M09	25	180	66	e-y	2	fast	0.154576896917148	2	0.827389744082044	1.00523675399233
M09	25	180	66	e-y	2	fast	0.154576896917148	3	0.578359333279489	0.612619942520318
M09	25	180	66	e-y	1	fast	0.136131598265896	1	0.649631012261507	1.95015474573767
M09	25	180	66	e-y	1	fast	0.136131598265896	2	0.695169301701507	0.855486744454859
M09	25	180	66	e-y	1	fast	0.136131598265896	3	0.330325093514821	0.667867904393627
M09	25	180	66	e-2	2	fast	0.18687072061657	1	0.794300865324119	1.54402267017871
M09	25	180	66	e-2	2	fast	0.18687072061657	2	0.501611188694144	0.75752907155991
M09	25	180	66	e-2	2	fast	0.18687072061657	3	1.23661686503569	1.04917149419278
M09	25	180	66	e-2	1	fast	NaN	1	NaN	NaN
M09	25	180	66	e-2	1	fast	NaN	2	NaN	NaN
M09	25	180	66	e-2	1	fast	NaN	3	NaN	NaN
M09	25	180	66	E-o	2	fast	NaN	1	NaN	NaN
M09	25	180	66	E-o	2	fast	NaN	2	NaN	NaN
M09	25	180	66	E-o	2	fast	NaN	3	NaN	NaN
M09	25	180	66	E-o	1	fast	NaN	1	NaN	NaN
M09	25	180	66	E-o	1	fast	NaN	2	NaN	NaN
M09	25	180	66	E-o	1	fast	NaN	3	NaN	NaN
M09	25	180	66	E-u	2	fast	0.0973736560693641	1	1.19938511562927	0.35009115604743
M09	25	180	66	E-u	2	fast	0.0973736560693641	2	1.70066399497032	0.890491921995813
M09	25	180	66	E-u	2	fast	0.0973736560693641	3	0.396170116997542	0.633469786581298
M09	25	180	66	E-u	1	fast	0.142394231213873	1	1.05301166185623	0.675241136661629
M09	25	180	66	E-u	1	fast	0.142394231213873	2	0.65969124234467	0.626487711868494
M09	25	180	66	E-u	1	fast	0.142394231213873	3	0.382974934613443	0.509418626732362
M09	25	180	66	E-y	2	fast	0.133747667630058	1	0.704225458716281	2.25822387108168
M09	25	180	66	E-y	2	fast	0.133747667630058	2	0.587143572273801	4.89070083130088
M09	25	180	66	E-y	2	fast	0.133747667630058	3	0.674350875506261	0.775184719101726
M09	25	180	66	E-y	1	fast	0.20629438150289	1	1.04086468084514	0.977051195733352
M09	25	180	66	E-y	1	fast	0.20629438150289	2	0.717864093545227	2.14478402776845
M09	25	180	66	E-y	1	fast	0.20629438150289	3	0.607914899358593	1.2270903657605
M09	25	180	66	E-2	2	fast	NaN	1	NaN	NaN
M09	25	180	66	E-2	2	fast	NaN	2	NaN	NaN
M09	25	180	66	E-2	2	fast	NaN	3	NaN	NaN
M09	25	180	66	E-2	1	fast	0.174766270712909	1	1.00763709072177	1.27176313630797
M09	25	180	66	E-2	1	fast	0.174766270712909	2	0.940972265580694	0.91778992310039
M09	25	180	66	E-2	1	fast	0.174766270712909	3	0.824808787131204	1.40719646842938
M09	25	180	66	a-o	2	fast	0.135521263969171	1	1.81307529443605	1.3113023866012
M09	25	180	66	a-o	2	fast	0.135521263969171	2	0.471071378309771	1.69621367862363
M09	25	180	66	a-o	2	fast	0.135521263969171	3	0.75805014720278	0.677038792349509
M09	25	180	66	a-o	1	fast	0.281590235067437	1	3.29184342893349	3.40175972714923
M09	25	180	66	a-o	1	fast	0.281590235067437	2	0.940552426607211	1.38773303531624
M09	25	180	66	a-o	1	fast	0.281590235067437	3	0.695890987278893	1.0609114381195
M09	25	180	66	a-u	2	fast	0.227801793834297	1	1.62671627358219	1.16765182537875
M09	25	180	66	a-u	2	fast	0.227801793834297	2	4.28911790771444	0.911298448668661
M09	25	180	66	a-u	2	fast	0.227801793834297	3	2.01079160307612	1.38142917621826
M09	25	180	66	a-u	1	fast	0.429060244701349	1	1.70509458694841	1.59495454348742
M09	25	180	66	a-u	1	fast	0.429060244701349	2	2.24852870596639	1.94883527001129
M09	25	180	66	a-u	1	fast	0.429060244701349	3	1.8021214665504	5.58781839166782
M09	25	180	66	a-y	2	fast	NaN	1	NaN	NaN
M09	25	180	66	a-y	2	fast	NaN	2	NaN	NaN
M09	25	180	66	a-y	2	fast	NaN	3	NaN	NaN
M09	25	180	66	a-y	1	fast	0.618741498073218	1	3.61743992470538	3.63091020375601
M09	25	180	66	a-y	1	fast	0.618741498073218	2	3.36895415568723	6.45817206865742
M09	25	180	66	a-y	1	fast	0.618741498073218	3	2.14933010032497	1.74864267433108
M09	25	180	66	a-2	1	fast	0.572979904624278	1	2.63914645539936	2.99046571075794
M09	25	180	66	a-2	1	fast	0.572979904624278	2	2.54019499243453	3.22727293825243
M09	25	180	66	a-2	1	fast	0.572979904624278	3	7.1212834387618	2.74988726136451
M09	25	180	66	a-2	2	fast	0.435820647398844	1	5.16208510801943	1.69877218743453
M09	25	180	66	a-2	2	fast	0.435820647398844	2	1.90935554510205	1.70316826600063
M09	25	180	66	a-2	2	fast	0.435820647398844	3	2.23613848183149	3.17380917575889
M10	19	189	89	i-o	2	slow	0.607774081888247	1	15.5876753777501	14.4345844486747
M10	19	189	89	i-o	2	slow	0.607774081888247	2	3.25838641862978	2.53704502029507
M10	19	189	89	i-o	2	slow	0.607774081888247	3	5.29571809202095	15.1778173428623
M10	19	189	89	i-o	1	slow	NaN	1	NaN	NaN
M10	19	189	89	i-o	1	slow	NaN	2	NaN	NaN
M10	19	189	89	i-o	1	slow	NaN	3	NaN	NaN
M10	19	189	89	i-u	2	slow	0.627690183044316	1	5.9653990779677	7.37797227065565
M10	19	189	89	i-u	2	slow	0.627690183044316	2	4.69707026311617	11.0461353953616
M10	19	189	89	i-u	2	slow	0.627690183044316	3	6.48075321028491	4.46728735918949
M10	19	189	89	i-u	1	slow	NaN	1	NaN	NaN
M10	19	189	89	i-u	1	slow	NaN	2	NaN	NaN
M10	19	189	89	i-u	1	slow	NaN	3	NaN	NaN
M10	19	189	89	i-y	2	slow	0.379668122350674	1	2.75768912985714	13.0447221991206
M10	19	189	89	i-y	2	slow	0.379668122350674	2	2.51832957998586	7.35959623376374
M10	19	189	89	i-y	2	slow	0.379668122350674	3	3.66882182035749	5.12070326680647
M10	19	189	89	i-y	1	slow	0.687335363198459	1	2.74841395578378	18.3316324107539
M10	19	189	89	i-y	1	slow	0.687335363198459	2	6.92962887988759	8.52399505311887
M10	19	189	89	i-y	1	slow	0.687335363198459	3	3.05808059913973	8.48478374816756
M10	19	189	89	i-2	2	slow	0.540254175337187	1	4.75190031889336	1.92454063117657
M10	19	189	89	i-2	2	slow	0.540254175337187	2	7.28835083600359	3.33250810999232
M10	19	189	89	i-2	2	slow	0.540254175337187	3	3.50027647160041	5.52141807793498
M10	19	189	89	i-2	1	slow	0.473761687861272	1	2.8738949988635	8.75471040770158
M10	19	189	89	i-2	1	slow	0.473761687861272	2	3.28458069037156	16.9825788789159
M10	19	189	89	i-2	1	slow	0.473761687861272	3	15.9443141566994	4.21995489190001
M10	19	189	89	e-o	2	slow	0.486585913294798	1	4.75659985550353	2.73529048237999
M10	19	189	89	e-o	2	slow	0.486585913294798	2	3.68268316745155	4.37006936893964
M10	19	189	89	e-o	2	slow	0.486585913294798	3	4.59425270611726	7.31225938579205
M10	19	189	89	e-o	1	slow	0.502583167630058	1	15.7329620420496	5.22470970676694
M10	19	189	89	e-o	1	slow	0.502583167630058	2	6.35492928756709	4.55797087442218
M10	19	189	89	e-o	1	slow	0.502583167630058	3	4.46287847480803	12.6407683579944
M10	19	189	89	e-u	2	slow	0.743209854527938	1	6.09054269092822	2.44968746417435
M10	19	189	89	e-u	2	slow	0.743209854527938	2	9.31343740094768	4.69469357142956
M10	19	189	89	e-u	2	slow	0.743209854527938	3	4.78129414733934	21.7854863017525
M10	19	189	89	e-u	1	slow	0.719925104046243	1	5.49293773981235	21.3360603818464
M10	19	189	89	e-u	1	slow	0.719925104046243	2	6.62604736943709	29.7761934919766
M10	19	189	89	e-u	1	slow	0.719925104046243	3	4.1054724434078	4.70241614733467
M10	19	189	89	e-y	2	slow	0.809230526974952	1	4.74558898483504	7.76159740561583
M10	19	189	89	e-y	2	slow	0.809230526974952	2	5.21560646926308	19.7520229879272
M10	19	189	89	e-y	2	slow	0.809230526974952	3	4.48910600274724	8.02512444025618
M10	19	189	89	e-y	1	slow	0.772324399807322	1	6.19189329610604	20.4534777232718
M10	19	189	89	e-y	1	slow	0.772324399807322	2	7.07104881457736	4.07606802524698
M10	19	189	89	e-y	1	slow	0.772324399807322	3	8.53251259528779	11.2615595960961
M10	19	189	89	e-2	2	slow	0.86339171194605	1	6.22805818206041	4.30474476452142
M10	19	189	89	e-2	2	slow	0.86339171194605	2	5.36778434665176	5.33242789163722
M10	19	189	89	e-2	2	slow	0.86339171194605	3	5.72871310322325	5.39710396886735
M10	19	189	89	e-2	1	slow	0.856702795761079	1	8.05036666900205	9.22054274636047
M10	19	189	89	e-2	1	slow	0.856702795761079	2	8.83670541268453	13.2808555992279
M10	19	189	89	e-2	1	slow	0.856702795761079	3	15.1538389462257	17.689854895739
M10	19	189	89	E-o	2	slow	0.765791371868979	1	9.34863215006951	4.69565954159937
M10	19	189	89	E-o	2	slow	0.765791371868979	2	5.52605928258151	6.22581489413549
M10	19	189	89	E-o	2	slow	0.765791371868979	3	7.90131404120959	3.55766842190367
M10	19	189	89	E-o	1	slow	0.654634947976879	1	7.19922701863387	9.84273542133303
M10	19	189	89	E-o	1	slow	0.654634947976879	2	4.85547380921751	3.39565590617056
M10	19	189	89	E-o	1	slow	0.654634947976879	3	4.76649810110404	3.18406558464141
M10	19	189	89	E-u	2	slow	0.622766646435453	1	5.8301854946886	8.05889644075016
M10	19	189	89	E-u	2	slow	0.622766646435453	2	4.90457091479629	5.68024083930908
M10	19	189	89	E-u	2	slow	0.622766646435453	3	6.22204405711979	4.02353876578772
M10	19	189	89	E-u	1	slow	0.794126690751445	1	4.83290687951365	4.50230901016118
M10	19	189	89	E-u	1	slow	0.794126690751445	2	16.6538181444808	2.52020704164923
M10	19	189	89	E-u	1	slow	0.794126690751445	3	6.5303187041307	5.68219288520811
M10	19	189	89	E-y	2	slow	0.55183889788054	1	2.56279722423259	4.58362449574865
M10	19	189	89	E-y	2	slow	0.55183889788054	2	4.9187167352583	2.19327456697849
M10	19	189	89	E-y	2	slow	0.55183889788054	3	3.16862062874153	2.10359196363457
M10	19	189	89	E-y	1	slow	0.471083246628131	1	5.61189606827415	5.47683131780682
M10	19	189	89	E-y	1	slow	0.471083246628131	2	9.2981972487862	10.0922914660692
M10	19	189	89	E-y	1	slow	0.471083246628131	3	2.58910574245679	1.61241774515173
M10	19	189	89	E-2	2	slow	0.743704951830443	1	5.36526724215597	2.17596290491806
M10	19	189	89	E-2	2	slow	0.743704951830443	2	11.4103488578661	5.05892186671068
M10	19	189	89	E-2	2	slow	0.743704951830443	3	4.32921507317342	4.8404434376356
M10	19	189	89	E-2	1	slow	0.590973075144509	1	7.2586099375885	4.31772491671661
M10	19	189	89	E-2	1	slow	0.590973075144509	2	3.64070740249844	3.24783812781428
M10	19	189	89	E-2	1	slow	0.590973075144509	3	3.2460774130213	13.7512330330921
M10	19	189	89	a-o	2	slow	0.770502322736031	1	2.85480660507963	4.62930718875642
M10	19	189	89	a-o	2	slow	0.770502322736031	2	4.35258189756848	4.06312154199303
M10	19	189	89	a-o	2	slow	0.770502322736031	3	3.06263883922518	3.26671116656344
M10	19	189	89	a-o	1	slow	NaN	1	NaN	NaN
M10	19	189	89	a-o	1	slow	NaN	2	NaN	NaN
M10	19	189	89	a-o	1	slow	NaN	3	NaN	NaN
M10	19	189	89	a-u	2	slow	0.832543462427746	1	23.8897732278428	3.25852765587815
M10	19	189	89	a-u	2	slow	0.832543462427746	2	5.51553252948682	2.82665560301532
M10	19	189	89	a-u	2	slow	0.832543462427746	3	4.28873601129494	9.04382717633513
M10	19	189	89	a-u	1	slow	0.795744038535645	1	5.76447437710986	26.0689998307534
M10	19	189	89	a-u	1	slow	0.795744038535645	2	4.70160644716317	3.46666666015493
M10	19	189	89	a-u	1	slow	0.795744038535645	3	4.21027375944879	6.17371208917686
M10	19	189	89	a-y	2	slow	0.552701095375723	1	3.95689012716506	21.0193457942775
M10	19	189	89	a-y	2	slow	0.552701095375723	2	5.44363127244473	24.9310249855137
M10	19	189	89	a-y	2	slow	0.552701095375723	3	2.88293224744345	10.4228985940645
M10	19	189	89	a-y	1	slow	0.656859673410405	1	7.0633733104952	6.75997354416619
M10	19	189	89	a-y	1	slow	0.656859673410405	2	3.4826630204638	6.57208148936608
M10	19	189	89	a-y	1	slow	0.656859673410405	3	2.97446651523353	5.77506705672515
M10	19	189	89	a-2	1	slow	0.603320368015414	1	3.99372261746109	2.75441317654178
M10	19	189	89	a-2	1	slow	0.603320368015414	2	4.33102930905075	6.60464482681767
M10	19	189	89	a-2	1	slow	0.603320368015414	3	2.87687283407452	4.10245539122756
M10	19	189	89	a-2	2	slow	NaN	1	NaN	NaN
M10	19	189	89	a-2	2	slow	NaN	2	NaN	NaN
M10	19	189	89	a-2	2	slow	NaN	3	NaN	NaN
M10	19	189	89	i-o	2	fast	0.741759997109827	1	4.85326645843568	12.6355054375179
M10	19	189	89	i-o	2	fast	0.741759997109827	2	7.28681260945585	5.7708396777033
M10	19	189	89	i-o	2	fast	0.741759997109827	3	8.4799711164873	6.5809496817697
M10	19	189	89	i-o	1	fast	0.794871849710983	1	6.44911087185047	6.31695414119233
M10	19	189	89	i-o	1	fast	0.794871849710983	2	10.0587073509969	29.7009114167255
M10	19	189	89	i-o	1	fast	0.794871849710983	3	6.64753331285262	34.210868113931
M10	19	189	89	i-u	2	fast	0.743438614643545	1	5.80766842736993	34.4206634073492
M10	19	189	89	i-u	2	fast	0.743438614643545	2	5.47510580248902	37.8219536424281
M10	19	189	89	i-u	2	fast	0.743438614643545	3	4.16912411810608	3.69970742410358
M10	19	189	89	i-u	1	fast	0.671480512524085	1	5.58309579877599	28.8758776147261
M10	19	189	89	i-u	1	fast	0.671480512524085	2	8.13487945083947	26.0102975354229
M10	19	189	89	i-u	1	fast	0.671480512524085	3	6.69570267047791	4.56396764617755
M10	19	189	89	i-y	2	fast	0.648283975915221	1	6.78879043517253	12.9425879900351
M10	19	189	89	i-y	2	fast	0.648283975915221	2	4.52880094830746	8.36403096530911
M10	19	189	89	i-y	2	fast	0.648283975915221	3	4.50704088265615	28.6839622479023
M10	19	189	89	i-y	1	fast	0.937994815028902	1	6.92483221849622	4.45129619930632
M10	19	189	89	i-y	1	fast	0.937994815028902	2	9.90902410373417	8.1148211353488
M10	19	189	89	i-y	1	fast	0.937994815028902	3	7.09956110842693	9.42191586179224
M10	19	189	89	i-2	2	fast	0.832409040462428	1	5.84798958668765	6.28254892560513
M10	19	189	89	i-2	2	fast	0.832409040462428	2	13.3021294013695	9.22316415036025
M10	19	189	89	i-2	2	fast	0.832409040462428	3	7.66325278823382	7.20691527969614
M10	19	189	89	i-2	1	fast	0.701971210982659	1	3.67663502252882	7.82444940244753
M10	19	189	89	i-2	1	fast	0.701971210982659	2	4.28392373041812	3.33280785725706
M10	19	189	89	i-2	1	fast	0.701971210982659	3	5.59469592369099	5.39929691861461
M10	19	189	89	e-o	2	fast	0.66102844894027	1	24.8461498028205	5.66936124403492
M10	19	189	89	e-o	2	fast	0.66102844894027	2	4.68519686450555	4.05654165126093
M10	19	189	89	e-o	2	fast	0.66102844894027	3	14.4537838841103	9.68797420623703
M10	19	189	89	e-o	1	fast	1.04901809055877	1	4.56734059220504	4.68786285381392
M10	19	189	89	e-o	1	fast	1.04901809055877	2	6.8515122903671	9.65644137475523
M10	19	189	89	e-o	1	fast	1.04901809055877	3	9.56216618515217	5.57281001732289
M10	19	189	89	e-u	2	fast	0.722246201348748	1	5.92179971050183	5.3323817842702
M10	19	189	89	e-u	2	fast	0.722246201348748	2	6.30737038025074	3.4013457326597
M10	19	189	89	e-u	2	fast	0.722246201348748	3	7.15918491756924	7.02713954114255
M10	19	189	89	e-u	1	fast	0.890670365125241	1	32.0449039761689	6.05617688137125
M10	19	189	89	e-u	1	fast	0.890670365125241	2	45.0844628918167	9.18572961547299
M10	19	189	89	e-u	1	fast	0.890670365125241	3	14.5327379818198	20.1997327862387
M10	19	189	89	e-y	2	fast	0.61335481310212	1	5.70317753444438	3.13299122648656
M10	19	189	89	e-y	2	fast	0.61335481310212	2	3.75077723456475	2.96241137305652
M10	19	189	89	e-y	2	fast	0.61335481310212	3	3.26107601315299	3.55256180167273
M10	19	189	89	e-y	1	fast	0.632806451830443	1	5.07202777604449	9.29370906804129
M10	19	189	89	e-y	1	fast	0.632806451830443	2	5.03652850997087	2.83384836387885
M10	19	189	89	e-y	1	fast	0.632806451830443	3	6.8724668370483	3.17901473517231
M10	19	189	89	e-2	2	fast	0.84011833911368	1	6.98192878123064	7.48537006331042
M10	19	189	89	e-2	2	fast	0.84011833911368	2	6.99237619705218	4.64865278278549
M10	19	189	89	e-2	2	fast	0.84011833911368	3	7.5432691527745	12.2707263953948
M10	19	189	89	e-2	1	fast	0.901421811175337	1	5.56717562851286	8.92799045891781
M10	19	189	89	e-2	1	fast	0.901421811175337	2	5.87064277350149	9.64444812726009
M10	19	189	89	e-2	1	fast	0.901421811175337	3	5.86434804072951	8.17200676498197
M10	19	189	89	E-o	2	fast	0.825764656069364	1	6.10590329629903	31.126160170888
M10	19	189	89	E-o	2	fast	0.825764656069364	2	22.8229850154276	8.27044517164251
M10	19	189	89	E-o	2	fast	0.825764656069364	3	9.33080342385342	7.80589009277359
M10	19	189	89	E-o	1	fast	0.567093988439306	1	3.7767255979535	7.73503926388673
M10	19	189	89	E-o	1	fast	0.567093988439306	2	6.51365175266709	4.97750033625956
M10	19	189	89	E-o	1	fast	0.567093988439306	3	2.74609472150987	7.9739967661349
M10	19	189	89	E-u	2	fast	0.478441476878613	1	4.38127170225956	4.5264166747059
M10	19	189	89	E-u	2	fast	0.478441476878613	2	15.1140944526642	13.081601300429
M10	19	189	89	E-u	2	fast	0.478441476878613	3	4.27579334736933	3.98275540685778
M10	19	189	89	E-u	1	fast	NaN	1	NaN	NaN
M10	19	189	89	E-u	1	fast	NaN	2	NaN	NaN
M10	19	189	89	E-u	1	fast	NaN	3	NaN	NaN
M10	19	189	89	E-y	2	fast	0.581292953757225	1	5.16294032241552	9.7690231923016
M10	19	189	89	E-y	2	fast	0.581292953757225	2	3.1724918091675	38.0946323887231
M10	19	189	89	E-y	2	fast	0.581292953757225	3	4.81320430632043	19.6870558292561
M10	19	189	89	E-y	1	fast	0.52672323699422	1	4.15055278560901	23.758059502578
M10	19	189	89	E-y	1	fast	0.52672323699422	2	2.39434747394165	11.5233643733488
M10	19	189	89	E-y	1	fast	0.52672323699422	3	3.75449980777554	27.0241424884028
M10	19	189	89	E-2	2	fast	0.606806903660886	1	4.77591835363107	6.862561541577
M10	19	189	89	E-2	2	fast	0.606806903660886	2	6.01451600411988	34.5731870123377
M10	19	189	89	E-2	2	fast	0.606806903660886	3	13.1469791203212	5.53527204240348
M10	19	189	89	E-2	1	fast	0.472803283236994	1	2.65218644353355	4.31487454394769
M10	19	189	89	E-2	1	fast	0.472803283236994	2	3.68516413330379	4.47795682540765
M10	19	189	89	E-2	1	fast	0.472803283236994	3	2.97959722865893	3.6110631324529
M10	19	189	89	a-o	2	fast	0.658825579961464	1	3.68303453491949	23.1256194349311
M10	19	189	89	a-o	2	fast	0.658825579961464	2	5.03427049432599	6.46389390998998
M10	19	189	89	a-o	2	fast	0.658825579961464	3	4.03960990089697	6.44059904181658
M10	19	189	89	a-o	1	fast	0.773948403660886	1	28.9899729775441	7.46314284281506
M10	19	189	89	a-o	1	fast	0.773948403660886	2	6.4719457023368	7.89082962869082
M10	19	189	89	a-o	1	fast	0.773948403660886	3	5.8117632109098	6.10203790745744
M10	19	189	89	a-u	2	fast	0.736030739884393	1	8.59993635835328	12.210935330661
M10	19	189	89	a-u	2	fast	0.736030739884393	2	4.75420447392993	7.42140691283603
M10	19	189	89	a-u	2	fast	0.736030739884393	3	4.38255922961923	5.9736854883215
M10	19	189	89	a-u	1	fast	0.664599970134875	1	2.95559981919603	4.45893083946516
M10	19	189	89	a-u	1	fast	0.664599970134875	2	3.40194395236698	4.45424573786183
M10	19	189	89	a-u	1	fast	0.664599970134875	3	5.66605325640811	4.86641264006058
M10	19	189	89	a-y	2	fast	0.619258757225433	1	4.84412836150537	5.02119923776437
M10	19	189	89	a-y	2	fast	0.619258757225433	2	2.78094026399774	2.8574569079253
M10	19	189	89	a-y	2	fast	0.619258757225433	3	12.3334683801136	6.45891603216764
M10	19	189	89	a-y	1	fast	0.588954953757225	1	6.98660965138904	7.98218838931508
M10	19	189	89	a-y	1	fast	0.588954953757225	2	3.22434596286173	18.1421488900984
M10	19	189	89	a-y	1	fast	0.588954953757225	3	10.2201205835781	4.01818111582997
M10	19	189	89	a-2	1	fast	0.546760313102119	1	5.10548664735391	8.43594326559069
M10	19	189	89	a-2	1	fast	0.546760313102119	2	3.36177557184237	2.46295277927728
M10	19	189	89	a-2	1	fast	0.546760313102119	3	1.98668112487115	4.73510213481771
M10	19	189	89	a-2	2	fast	0.558091394026975	1	3.21099439666714	3.15584170423401
M10	19	189	89	a-2	2	fast	0.558091394026975	2	4.1934240101406	10.5381565598478
M10	19	189	89	a-2	2	fast	0.558091394026975	3	2.80931836559895	3.02427449922164
F01	43	165	96	i-o	2	slow	0.431299472061657	1	1.80234342074172	1.9799934671623
F01	43	165	96	i-o	2	slow	0.431299472061657	2	4.53924645120893	3.47211054668494
F01	43	165	96	i-o	2	slow	0.431299472061657	3	14.3190668604633	4.17914870752986
F01	43	165	96	i-o	1	slow	0.43213838150289	1	1.29741251869646	8.41342093063602
F01	43	165	96	i-o	1	slow	0.43213838150289	2	0.818545002408303	12.2462037596981
F01	43	165	96	i-o	1	slow	0.43213838150289	3	2.35036109008089	3.9648432544743
F01	43	165	96	i-u	2	slow	0.394712935452794	1	2.91308820535578	1.95352701775573
F01	43	165	96	i-u	2	slow	0.394712935452794	2	1.68301424181822	9.59548396708977
F01	43	165	96	i-u	2	slow	0.394712935452794	3	2.468608658491	2.42344440949593
F01	43	165	96	i-u	1	slow	0.303486512524085	1	0.894510239729361	3.24943943012943
F01	43	165	96	i-u	1	slow	0.303486512524085	2	1.21776485776119	1.89098724400807
F01	43	165	96	i-u	1	slow	0.303486512524085	3	0.653389753411588	1.86630673221383
F01	43	165	96	i-y	2	slow	0.342556157032755	1	1.14566898610687	3.3824021450319
F01	43	165	96	i-y	2	slow	0.342556157032755	2	0.759316560335691	3.38842029998071
F01	43	165	96	i-y	2	slow	0.342556157032755	3	1.21018131034216	1.86318498712208
F01	43	165	96	i-y	1	slow	0.320130969171484	1	0.909159591458739	5.27607040381883
F01	43	165	96	i-y	1	slow	0.320130969171484	2	1.51257817497107	2.32582900510611
F01	43	165	96	i-y	1	slow	0.320130969171484	3	1.39046655403148	1.96173457679926
F01	43	165	96	i-2	2	slow	0.331373302504817	1	2.18072761648034	5.61265686946806
F01	43	165	96	i-2	2	slow	0.331373302504817	2	0.810720707120584	2.79748590507638
F01	43	165	96	i-2	2	slow	0.331373302504817	3	0.874564340761683	7.08696248432095
F01	43	165	96	i-2	1	slow	0.492640114643545	1	1.89493122367056	6.4339968473391
F01	43	165	96	i-2	1	slow	0.492640114643545	2	0.818678362611138	5.05810388225177
F01	43	165	96	i-2	1	slow	0.492640114643545	3	0.911988140108519	3.00985851309346
F01	43	165	96	e-o	2	slow	0.292353600192678	1	1.37015651099434	3.68232017609458
F01	43	165	96	e-o	2	slow	0.292353600192678	2	0.770708421871697	1.62587487215023
F01	43	165	96	e-o	2	slow	0.292353600192678	3	5.13967901598151	2.26730800831729
F01	43	165	96	e-o	1	slow	0.244499794797688	1	1.15230971221778	2.62386427416903
F01	43	165	96	e-o	1	slow	0.244499794797688	2	0.637154870592725	2.53970175706857
F01	43	165	96	e-o	1	slow	0.244499794797688	3	0.532144344226246	2.28423074605033
F01	43	165	96	e-u	2	slow	NaN	1	NaN	NaN
F01	43	165	96	e-u	2	slow	NaN	2	NaN	NaN
F01	43	165	96	e-u	2	slow	NaN	3	NaN	NaN
F01	43	165	96	e-u	1	slow	0.181116571290944	1	0.405700792250846	3.94761985661546
F01	43	165	96	e-u	1	slow	0.181116571290944	2	0.534152015379665	1.09663877406189
F01	43	165	96	e-u	1	slow	0.181116571290944	3	0.667071876537732	1.09320201492426
F01	43	165	96	e-y	2	slow	0.219622555876686	1	1.03307177711888	3.14472231248965
F01	43	165	96	e-y	2	slow	0.219622555876686	2	0.581293862267961	9.34984601553935
F01	43	165	96	e-y	2	slow	0.219622555876686	3	0.636206644350246	0.762621226993192
F01	43	165	96	e-y	1	slow	0.176295874759152	1	0.666958947990054	1.31266791463297
F01	43	165	96	e-y	1	slow	0.176295874759152	2	0.57610353718071	1.56719263554046
F01	43	165	96	e-y	1	slow	0.176295874759152	3	0.91640662628504	1.6514392442398
F01	43	165	96	e-2	2	slow	0.152284442196532	1	0.479312538218722	0.700266438241687
F01	43	165	96	e-2	2	slow	0.152284442196532	2	0.798669541904735	3.59098989971346
F01	43	165	96	e-2	2	slow	0.152284442196532	3	0.408843777906651	1.09253986189543
F01	43	165	96	e-2	1	slow	0.239845397880539	1	0.985898781596731	1.78578544246527
F01	43	165	96	e-2	1	slow	0.239845397880539	2	0.80046515158777	2.68578617620956
F01	43	165	96	e-2	1	slow	0.239845397880539	3	0.59774908285306	2.44127405671653
F01	43	165	96	E-o	2	slow	0.217600089595376	1	0.866059334396135	2.56926445074172
F01	43	165	96	E-o	2	slow	0.217600089595376	2	1.15615506084799	3.75305838196792
F01	43	165	96	E-o	2	slow	0.217600089595376	3	0.653942363838447	2.32701003462026
F01	43	165	96	E-o	1	slow	0.244106831406551	1	1.29565163978414	0.903917688497001
F01	43	165	96	E-o	1	slow	0.244106831406551	2	1.48117054822187	2.71667424426576
F01	43	165	96	E-o	1	slow	0.244106831406551	3	1.65029242800045	0.924435830866873
F01	43	165	96	E-u	2	slow	0.13935399132948	1	0.653548201263302	1.26397255671306
F01	43	165	96	E-u	2	slow	0.13935399132948	2	0.657698951233967	3.63274583680176
F01	43	165	96	E-u	2	slow	0.13935399132948	3	0.27627970008192	0.76143980451718
F01	43	165	96	E-u	1	slow	0.270268878612717	1	1.38062669861356	1.84500875153999
F01	43	165	96	E-u	1	slow	0.270268878612717	2	1.30072511449572	1.23726996662111
F01	43	165	96	E-u	1	slow	0.270268878612717	3	1.43500756358737	1.82805773060763
F01	43	165	96	E-y	2	slow	0.133758714836224	1	0.609792031721896	4.85782699934377
F01	43	165	96	E-y	2	slow	0.133758714836224	2	0.766442595833328	0.712263528236141
F01	43	165	96	E-y	2	slow	0.133758714836224	3	0.401173453346472	2.82972790602423
F01	43	165	96	E-y	1	slow	0.0913370751445087	1	0.486388722046495	4.09121343947167
F01	43	165	96	E-y	1	slow	0.0913370751445087	2	0.426959977669842	3.4062387591704
F01	43	165	96	E-y	1	slow	0.0913370751445087	3	2.48693321777644	0.694875269907227
F01	43	165	96	E-2	2	slow	0.237391228323699	1	5.79952277254997	6.48983368773703
F01	43	165	96	E-2	2	slow	0.237391228323699	2	0.662047196802067	3.00077240699095
F01	43	165	96	E-2	2	slow	0.237391228323699	3	1.41258915211331	7.52461549506247
F01	43	165	96	E-2	1	slow	0.231147874759152	1	1.0032796547348	9.66189721520772
F01	43	165	96	E-2	1	slow	0.231147874759152	2	0.640980397584574	5.14569787245122
F01	43	165	96	E-2	1	slow	0.231147874759152	3	0.675184002844547	3.57316347239213
F01	43	165	96	a-o	2	slow	0.172356852601156	1	0.736959118317515	1.56081864420466
F01	43	165	96	a-o	2	slow	0.172356852601156	2	1.00785511636125	2.95129302012427
F01	43	165	96	a-o	2	slow	0.172356852601156	3	0.741643438824067	2.25968723790971
F01	43	165	96	a-o	1	slow	0.174786247591522	1	4.74746912657454	2.09186481540179
F01	43	165	96	a-o	1	slow	0.174786247591522	2	1.03019111084357	0.90368121823114
F01	43	165	96	a-o	1	slow	0.174786247591522	3	0.930490956233913	0.788922253065059
F01	43	165	96	a-u	2	slow	0.112154328516378	1	0.749515041072647	0.637263653762328
[truncated: 1,841 more rows]
